# Supplementary material for: Comparing patients and families perceptions of satisfaction and predictors of overall satisfaction in the emergency department
Source: PLoS One. 2019 Aug 13;14(8):e0221087. doi: 10.1371/journal.pone.0221087 (PMC6692004; doi:10.1371/journal.pone.0221087)
Supplement: S1 File — (CSV) [file pone.0221087.s001.csv]

	Gender	Education	Occupation	Guarantor_type	Service	Person_interviewed	Firstvisit	Visit_time	Q1	Q2	Q3	Q4	Q5	Q6	Q7	Q8	Q9	Q10	Q11	Q12	Q13	Q14	Q15	Q16	Q17	Q18	Q19	Q20	Q21	Q22	Q23	Q24	Q25	Q26	Q27	Q28	Q29
1	NA	4	21	1	1	1	2	3	2	5	5	5	5	4	5	5	NA	4	2	5	5	5	4	5	5	5	5	NA	NA	NA	5	5	5	5	5	5	5
2	NA	4	15	2	1	1	2	3	2	4	4	3	3	4	4	4	NA	4	3	3	4	4	4	4	4	4	3	NA	NA	NA	4	3	3	2	2	3	2
3	NA	5	27	1	2	1	2	1	5	4	4	4	4	5	1	5	NA	4	1	5	1	5	5	5	5	5	5	3	3	3	3	5	5	5	4	5	4
4	NA	5	15	1	2	1	2	3	2	NA	NA	NA	5	3	4	4	1	2	3	4	4	4	2	2	3	2	4	NA	2	2	4	2	4	4	4	2	4
5	NA	3	22	1	1	1	2	1	2	5	5	5	5	5	5	5	NA	NA	5	5	5	5	5	5	5	5	5	NA	NA	NA	5	5	5	5	5	5	5
6	NA	4	31	2	8	1	2	2	5	4	4	4	2	5	4	5	5	4	4	2	5	5	5	5	5	5	4	4	5	5	4	4	4	4	4	4	4
7	NA	3	13	1	2	1	2	2	3	4	4	4	4	4	NA	NA	NA	NA	NA	5	3	5	5	5	5	5	5	4	4	4	2	5	5	5	4	5	4
8	NA	4	4	2	8	1	2	3	3	5	5	5	4	4	4	4	NA	4	NA	4	4	1	1	1	1	1	1	4	4	4	4	4	3	4	4	5	4
9	NA	4	27	1	1	1	2	3	2	5	5	5	4	5	4	5	NA	5	4	5	5	5	5	5	4	4	5	NA	NA	NA	4	5	5	4	5	5	5
10	NA	5	19	1	1	1	2	3	2	5	5	5	5	5	4	5	NA	NA	NA	5	5	5	5	5	5	5	5	4	4	4	5	5	5	4	5	5	5
11	NA	5	22	1	1	1	1	2	2	5	5	5	5	5	5	5	5	5	5	5	5	NA	5	5	5	5	4	5	5	5	5	4	5	5	2	4	4
12	NA	5	4	1	2	1	2	2	2	2	5	5	1	5	4	4	4	4	3	4	5	5	5	5	5	5	4	5	2	5	1	4	5	5	5	5	4
13	NA	2	22	2	8	1	2	3	2	NA	NA	NA	3	3	NA	NA	NA	NA	NA	5	5	4	4	4	NA	1	4	NA	NA	NA	3	4	5	4	5	5	4
14	NA	4	17	1	2	1	2	2	2	NA	NA	NA	4	4	4	4	NA	3	2	3	4	4	4	3	4	3	3	NA	NA	NA	4	1	1	1	1	1	2
15	NA	5	13	1	8	1	2	3	4	5	5	5	5	5	5	5	5	5	5	5	4	NA	4	4	4	4	4	NA	NA	NA	5	5	4	4	5	4	4
16	NA	4	31	1	2	1	2	1	2	5	5	5	4	4	5	5	5	5	5	5	5	5	5	5	5	5	5	NA	NA	NA	5	5	5	4	5	5	5
17	NA	3	4	1	1	2	2	1	2	4	2	3	3	4	4	4	4	4	2	4	2	4	4	4	4	4	3	4	4	4	2	4	4	4	4	5	2
18	NA	5	15	1	5	1	2	2	4	4	4	4	3	2	4	4	NA	2	2	2	4	3	3	3	3	4	2	4	4	4	4	3	4	3	4	3	2
19	NA	3	16	1	2	2	2	1	2	5	4	4	3	4	4	4	5	5	5	5	5	5	5	5	5	5	5	5	5	5	4	5	5	5	5	5	5
20	NA	4	4	1	1	1	2	1	2	2	3	3	2	4	4	5	4	5	5	4	4	5	4	4	4	5	5	NA	NA	NA	3	4	4	1	5	5	4
21	NA	4	33	1	2	1	2	2	5	5	5	5	5	5	5	5	NA	NA	NA	5	5	5	4	4	NA	2	4	5	5	5	5	5	5	5	5	5	5
22	NA	2	13	1	1	1	2	2	3	4	5	5	4	3	4	5	NA	4	4	3	2	4	4	4	2	4	2	4	4	4	5	5	4	2	3	5	1
23	NA	2	4	1	1	1	2	3	3	5	5	5	5	5	5	5	NA	5	5	5	4	5	5	5	5	4	5	NA	NA	NA	5	5	5	5	5	5	5
24	NA	5	4	1	2	1	2	1	2	NA	NA	NA	5	5	3	4	4	4	4	2	5	5	5	5	5	5	5	NA	NA	NA	5	4	5	4	5	5	5
25	NA	4	4	1	2	1	2	3	3	5	4	5	5	5	4	5	NA	5	NA	5	5	5	5	5	5	5	5	5	5	5	5	5	5	5	5	5	5
26	NA	3	24	1	1	2	2	1	5	4	4	4	4	4	5	5	4	4	2	5	2	5	5	2	3	4	4	5	NA	5	5	4	5	4	4	4	4
27	NA	2	13	2	1	1	2	2	3	5	5	5	5	5	5	5	5	5	5	4	5	5	4	5	5	5	5	NA	NA	NA	4	4	5	5	4	5	5
28	NA	4	32	2	1	1	2	1	1	4	5	5	5	3	4	5	NA	4	NA	5	5	5	3	3	4	3	5	NA	NA	NA	5	4	5	5	1	3	5
29	NA	4	11	1	2	1	2	1	4	5	5	5	4	5	5	5	5	5	3	4	5	5	5	5	5	5	4	5	5	5	5	5	5	4	5	5	4
30	NA	4	22	1	1	1	2	1	1	4	4	4	4	5	1	5	NA	4	4	4	3	5	5	5	4	3	4	4	5	5	5	3	4	4	4	2	5
31	NA	6	22	1	2	1	2	1	2	5	5	5	5	5	5	5	NA	5	NA	5	5	5	5	5	5	5	5	5	5	5	5	5	5	5	5	5	5
32	NA	4	28	1	2	1	2	2	2	5	4	5	3	4	4	4	4	4	4	4	4	4	4	4	5	4	4	4	4	4	4	4	4	4	4	4	3
33	NA	4	30	1	2	1	2	1	2	5	5	5	5	5	5	5	5	5	4	5	5	5	5	5	5	5	5	5	5	5	5	5	5	5	5	5	3
34	NA	5	31	1	2	1	2	3	3	5	5	5	5	5	5	5	5	5	5	5	5	5	5	5	5	5	5	5	5	5	5	5	5	5	5	5	5
35	NA	4	24	1	2	1	1	3	2	5	5	5	4	4	5	5	3	5	5	5	5	4	4	NA	5	5	4	4	4	4	4	4	4	4	5	4	4
36	NA	4	31	1	2	1	2	1	2	5	5	5	5	5	5	5	5	5	5	5	5	5	5	5	5	5	5	5	5	5	5	5	5	5	5	5	5
37	NA	4	13	1	2	2	2	1	2	5	5	5	4	4	5	5	NA	5	NA	4	5	5	5	5	5	4	5	5	5	5	5	5	4	4	4	5	5
38	NA	5	31	2	2	2	2	2	7	5	NA	4	2	2	NA	NA	NA	NA	NA	5	5	NA	NA	4	4	4	4	4	NA	4	2	2	4	3	4	2	2
39	NA	3	12	1	1	1	1	2	6	NA	NA	NA	4	5	2	5	NA	5	NA	4	5	5	5	5	5	4	5	NA	NA	NA	4	5	4	4	4	5	4
40	NA	4	13	1	1	2	2	2	2	NA	NA	NA	5	5	4	5	NA	5	5	5	5	5	5	5	5	5	5	NA	NA	NA	5	5	4	5	4	5	5
41	NA	5	4	1	1	1	2	1	2	NA	NA	NA	NA	4	4	4	NA	4	4	3	4	4	4	4	5	4	4	NA	NA	NA	NA	5	5	4	5	5	4
42	NA	4	24	3	2	2	2	2	2	4	1	2	5	1	1	4	NA	3	1	1	4	5	4	4	4	4	4	5	NA	NA	5	4	5	4	1	4	1
43	NA	4	31	1	1	1	2	1	2	NA	NA	NA	4	4	5	5	5	5	3	4	5	5	5	5	5	5	5	NA	NA	NA	5	5	5	4	5	5	3
44	NA	3	12	3	2	1	2	1	7	5	5	5	5	5	3	5	5	5	5	5	5	5	5	5	5	5	5	5	5	5	5	4	5	5	2	3	3
45	NA	2	13	1	2	1	2	3	2	4	4	4	5	5	4	5	5	5	5	5	4	5	5	5	5	5	5	5	5	5	5	5	4	3	5	5	3
46	NA	3	22	1	1	1	2	1	3	5	5	4	5	4	5	5	NA	5	4	5	5	5	5	5	5	4	4	5	NA	5	5	5	3	5	5	5	3
47	NA	6	33	1	2	1	2	1	5	5	4	5	4	5	4	5	NA	5	4	4	4	5	5	5	5	4	4	4	NA	5	4	5	5	4	4	5	4
48	NA	4	32	1	1	1	2	1	7	5	5	4	3	5	4	5	5	5	5	2	4	5	5	5	5	5	4	5	5	5	5	4	5	4	4	4	4
49	NA	4	31	2	8	1	2	2	2	5	5	5	5	5	5	5	NA	5	5	5	5	NA	5	5	5	5	5	4	5	5	5	5	5	5	4	5	5
50	NA	3	13	1	2	2	2	1	2	4	4	4	4	5	4	4	4	4	4	4	4	4	4	4	4	4	4	4	4	4	4	5	4	4	4	5	4
51	NA	5	27	1	1	1	2	1	5	5	5	5	5	5	5	5	5	1	1	4	4	5	2	2	5	3	4	5	5	5	5	3	5	5	5	5	1
52	NA	4	22	1	2	1	2	3	2	NA	NA	NA	2	5	4	4	NA	4	3	4	5	5	5	4	4	5	4	NA	NA	NA	4	5	4	5	3	5	4
53	NA	4	7	1	2	1	2	2	2	5	5	5	5	5	1	5	NA	5	5	5	5	5	5	5	5	5	5	5	5	5	5	5	5	3	5	5	5
54	NA	4	4	1	1	1	2	2	2	5	5	5	3	5	5	5	NA	5	5	5	5	5	5	5	5	5	5	5	5	5	5	5	5	5	5	5	5
55	NA	4	27	2	1	2	2	2	2	5	5	5	5	3	1	5	4	5	4	3	3	4	4	NA	4	4	5	5	5	5	3	4	3	2	3	5	4
56	NA	3	33	1	2	1	2	2	2	4	4	5	5	5	4	5	4	4	4	5	5	5	5	5	5	5	5	5	5	5	5	5	4	4	5	5	5
57	NA	4	22	2	2	2	2	1	2	4	4	5	4	5	5	5	NA	4	4	4	4	3	4	4	4	4	3	4	4	4	4	4	4	4	5	5	4
58	NA	4	13	1	2	2	2	1	5	4	5	5	5	5	NA	5	3	5	3	4	NA	5	5	5	5	5	5	5	5	5	5	4	4	4	4	4	4
59	NA	3	13	1	3	2	2	2	2	5	5	5	5	5	5	5	NA	5	5	5	5	5	5	5	5	5	5	5	5	5	5	5	5	5	5	5	5
60	NA	4	4	1	2	1	2	1	2	5	5	5	5	4	4	5	NA	4	4	4	5	5	4	4	4	4	4	NA	NA	NA	5	4	5	4	5	4	4
61	NA	5	31	1	1	1	2	3	5	NA	NA	NA	4	4	5	5	5	5	NA	4	5	5	4	4	5	4	4	NA	NA	NA	4	5	4	3	4	5	5
62	NA	3	33	1	2	1	2	2	2	NA	NA	NA	4	4	2	4	NA	4	NA	3	4	5	5	5	5	5	5	NA	NA	NA	4	4	4	4	3	3	1
63	NA	4	27	1	1	1	2	1	2	5	5	5	5	4	5	5	NA	5	5	5	5	NA	5	5	5	5	5	5	5	5	4	5	5	4	4	5	4
64	NA	4	22	1	3	2	2	1	2	4	5	4	3	4	4	5	NA	5	5	3	4	5	5	5	5	4	4	5	4	4	4	4	5	4	4	5	5
65	NA	3	12	1	8	1	2	2	6	4	4	4	3	4	4	4	NA	4	4	4	4	4	4	4	4	4	4	4	4	4	4	4	3	2	4	4	4
66	NA	4	21	1	3	2	2	3	2	4	4	4	5	4	4	4	NA	4	4	4	4	5	5	5	4	4	3	4	4	4	3	4	5	4	4	4	3
67	NA	4	4	1	1	1	2	3	3	4	4	4	2	2	4	4	1	4	4	2	4	5	5	5	5	4	5	NA	NA	NA	3	4	3	3	2	4	1
68	NA	6	4	1	2	2	2	3	2	4	5	4	4	3	5	5	5	4	4	4	4	4	4	4	4	4	4	4	4	4	4	5	5	4	5	5	4
69	NA	2	13	1	2	1	2	1	4	5	5	5	5	5	5	5	5	5	5	5	5	5	5	5	5	5	5	5	5	5	5	5	5	5	5	5	5
70	NA	4	31	1	3	2	2	3	2	4	4	4	3	4	4	4	4	NA	4	3	5	5	5	5	4	5	4	3	3	3	3	4	1	3	4	5	3
71	NA	3	13	1	3	2	2	3	2	5	5	5	4	3	2	4	NA	5	NA	3	2	2	2	2	2	4	2	NA	NA	NA	4	4	5	5	5	5	5
72	NA	2	13	1	3	2	2	1	2	5	4	4	5	5	5	5	5	5	5	5	5	5	5	5	5	5	5	5	5	5	5	4	5	5	5	5	5
73	NA	5	11	1	2	1	2	2	2	5	5	5	3	4	5	5	4	5	5	4	5	5	5	5	5	5	5	NA	NA	NA	5	4	3	1	5	4	2
74	NA	4	20	1	1	1	2	1	2	4	4	4	2	5	5	5	5	5	5	5	4	5	5	5	5	5	5	4	4	4	2	5	5	5	5	5	5
75	NA	2	22	1	2	1	2	3	2	5	5	5	5	5	5	5	5	5	5	5	5	5	5	5	5	5	5	5	4	4	5	5	5	5	5	5	5
76	NA	3	4	1	1	1	2	2	2	5	3	4	3	4	5	5	5	5	4	4	4	5	4	4	5	5	5	5	5	5	5	5	4	4	4	5	4
77	NA	2	NA	2	2	1	2	1	2	NA	NA	NA	5	5	4	5	NA	5	4	4	4	5	5	5	5	5	4	NA	NA	NA	4	4	5	4	4	4	4
78	NA	5	27	1	1	1	2	1	2	NA	NA	NA	4	5	5	5	5	5	5	5	5	5	5	5	5	5	5	NA	NA	NA	5	5	5	4	5	5	5
79	NA	2	3	2	3	2	2	2	4	5	5	5	5	5	5	5	5	5	5	5	5	5	5	5	NA	5	5	5	5	5	3	5	5	5	5	5	5
80	NA	4	4	1	2	1	1	3	2	5	NA	NA	5	5	5	5	NA	5	5	5	5	5	5	5	5	5	4	NA	NA	NA	5	5	5	5	5	5	5
81	NA	4	13	1	5	1	1	2	4	4	4	4	4	4	4	4	NA	4	2	2	4	4	4	4	4	4	4	4	4	4	4	4	4	3	4	4	3
82	NA	5	15	1	3	2	2	1	2	5	5	5	4	5	5	5	NA	5	4	5	5	5	5	5	5	5	5	5	5	5	5	3	4	5	5	5	2
83	NA	4	30	1	2	1	2	1	2	4	5	5	4	4	2	4	1	5	5	5	5	5	5	5	5	5	5	5	5	5	4	5	5	4	5	5	5
84	NA	3	13	2	1	1	2	3	2	NA	NA	NA	4	5	5	5	4	5	5	4	5	5	5	5	5	5	5	NA	NA	NA	5	5	5	5	5	5	5
85	NA	3	12	1	1	1	2	1	3	NA	NA	NA	5	5	5	5	5	5	5	5	5	5	5	5	5	5	NA	NA	NA	NA	5	5	5	4	5	5	5
86	NA	4	4	1	1	1	2	3	3	NA	NA	NA	5	5	5	5	5	5	5	5	5	5	5	5	5	5	5	NA	NA	NA	5	5	5	4	5	5	5
87	NA	4	11	1	3	2	2	2	4	NA	NA	NA	4	2	2	NA	4	4	4	4	4	5	5	4	4	4	4	NA	NA	NA	5	4	5	3	5	5	2
88	NA	5	4	1	2	1	2	2	2	5	4	4	2	5	2	4	NA	1	2	2	NA	5	5	4	4	4	3	4	4	4	4	3	4	1	NA	3	2
89	NA	4	31	1	1	1	2	1	5	NA	NA	NA	4	4	4	4	4	5	4	4	4	5	5	4	5	4	4	NA	NA	NA	5	5	5	4	5	5	5
90	NA	3	13	1	2	1	1	1	4	4	3	3	2	3	2	3	NA	3	2	5	4	5	5	NA	5	5	5	3	3	3	2	4	3	3	3	4	4
91	NA	6	22	2	1	1	1	1	2	NA	NA	NA	5	5	5	5	NA	5	5	5	5	5	5	5	5	5	5	NA	NA	NA	5	5	5	5	4	5	5
92	NA	2	13	1	1	1	2	3	2	5	4	5	5	4	5	5	5	4	4	4	4	5	5	4	5	4	5	5	5	5	4	5	5	5	5	5	5
93	NA	5	4	1	1	1	2	1	3	NA	NA	NA	5	5	5	5	NA	5	5	5	5	5	5	5	5	5	4	NA	NA	NA	5	5	4	NA	4	5	5
94	NA	3	22	1	1	2	1	2	2	5	5	5	5	4	5	5	4	5	5	5	5	5	5	5	5	5	5	5	5	5	4	4	4	4	5	5	4
95	NA	5	30	1	1	1	1	3	1	5	5	5	5	5	5	5	NA	5	5	5	4	5	5	5	5	5	5	5	5	5	5	5	5	5	5	5	5
96	NA	5	7	1	1	2	2	1	4	4	5	4	4	5	4	4	4	5	5	5	5	5	5	5	4	4	3	5	5	5	4	4	3	3	4	5	4
97	NA	5	15	1	3	2	2	2	2	5	5	5	5	5	4	5	1	5	5	5	5	5	5	5	5	5	5	5	5	5	5	5	5	5	5	5	4
98	NA	4	24	1	1	1	2	1	2	5	4	5	4	5	4	5	NA	5	5	5	4	5	5	5	5	5	5	5	5	5	4	4	4	4	4	5	4
99	NA	4	22	1	1	1	2	2	2	5	5	5	4	5	4	5	NA	5	5	5	5	5	5	5	5	5	5	NA	NA	NA	3	5	4	5	5	5	4
100	NA	4	17	2	1	1	2	1	2	5	5	4	4	5	5	5	NA	4	NA	4	4	4	5	5	4	5	5	5	5	5	5	4	5	5	5	5	4
101	NA	3	1	2	3	2	2	2	2	5	5	5	4	4	5	5	5	5	5	4	5	5	5	5	5	5	5	5	5	5	4	5	5	5	5	5	4
102	NA	4	28	1	3	2	2	2	2	5	5	5	5	5	5	5	NA	1	1	2	4	5	2	4	4	3	4	5	5	5	3	1	3	2	3	4	1
103	NA	4	22	1	3	2	1	1	4	5	4	4	4	4	5	5	1	4	2	3	4	4	4	4	4	5	3	4	4	4	4	4	5	2	5	4	2
104	NA	4	15	1	3	2	2	1	3	NA	NA	NA	5	3	4	4	NA	4	5	1	2	5	3	3	4	3	3	NA	NA	NA	5	4	5	5	5	5	2
105	NA	4	12	2	3	2	2	2	4	4	4	4	5	5	5	5	NA	5	4	4	5	5	5	5	5	5	5	5	5	5	1	3	1	4	5	3	1
106	NA	4	33	1	2	1	2	3	2	5	4	5	4	5	5	5	NA	4	2	2	4	5	4	4	4	4	5	4	5	4	4	5	4	5	5	4	4
107	NA	4	22	1	3	2	2	3	2	5	5	5	4	5	5	5	5	5	4	5	5	5	5	5	5	5	5	5	5	5	5	5	5	5	5	5	5
108	NA	4	17	1	1	1	2	1	2	5	5	5	4	5	4	5	NA	5	4	5	5	5	5	5	5	5	5	4	4	4	4	4	4	4	5	5	4
109	NA	3	22	1	3	2	2	3	7	4	4	4	2	4	2	5	NA	5	4	5	5	5	4	5	4	5	4	4	4	4	2	5	5	4	5	4	2
110	NA	2	3	1	1	1	1	1	5	4	2	2	4	5	4	4	4	4	4	4	4	5	5	5	5	5	4	NA	NA	NA	5	4	1	4	5	4	4
111	NA	4	4	1	1	1	1	3	7	NA	NA	NA	5	5	5	5	5	5	4	5	5	5	5	5	5	5	4	NA	NA	NA	5	5	5	4	4	5	4
112	NA	4	27	1	1	1	1	3	2	NA	NA	NA	4	4	4	4	4	4	4	3	3	4	4	3	3	3	3	NA	NA	NA	4	4	4	4	4	3	4
113	NA	5	4	1	2	2	2	1	2	5	4	4	4	4	5	NA	NA	5	4	4	4	5	5	5	NA	4	4	5	NA	NA	5	5	4	4	5	4	4
114	NA	5	19	2	1	1	2	2	3	4	4	4	5	4	2	5	NA	5	5	5	2	5	5	5	4	4	4	4	4	4	4	5	5	4	5	5	5
115	NA	4	15	1	3	2	1	3	2	NA	NA	NA	4	2	5	3	4	4	4	4	4	5	5	5	4	2	4	4	4	4	5	4	3	2	5	4	4
116	2	2	3	1	3	2	2	3	2	5	5	5	5	5	5	5	NA	5	5	4	5	5	5	5	5	5	5	5	5	5	5	5	5	5	5	5	5
117	1	5	16	3	2	1	2	2	7	5	5	5	5	5	5	5	5	5	5	5	5	5	5	5	5	5	5	NA	NA	NA	NA	5	4	4	4	4	5
118	2	2	16	3	1	1	2	1	2	5	4	4	4	5	3	4	4	3	4	4	4	3	4	3	4	3	4	NA	NA	NA	NA	4	4	2	4	4	4
119	1	3	16	1	1	2	2	1	7	5	5	5	4	4	5	5	5	5	5	4	4	4	4	4	4	4	4	4	4	4	4	4	5	5	4	5	5
120	2	5	27	1	1	1	2	3	4	5	5	5	5	NA	4	4	NA	3	1	4	4	5	4	4	5	5	5	NA	NA	NA	NA	5	3	4	4	5	4
121	2	4	7	3	1	1	2	3	7	5	5	5	3	4	5	5	NA	5	2	4	4	5	4	NA	4	5	4	5	4	4	4	5	5	2	5	5	5
122	1	2	22	1	2	1	2	2	1	4	4	4	4	5	1	4	NA	4	4	2	4	4	5	5	5	5	5	4	4	4	4	5	5	3	4	4	4
123	1	3	3	1	2	1	2	1	2	4	5	5	5	5	5	5	NA	5	NA	5	5	5	5	5	5	5	5	NA	NA	NA	5	5	5	5	4	5	5
124	2	5	6	1	2	1	2	1	2	5	5	5	4	4	4	4	NA	5	5	4	5	5	5	4	4	4	4	4	4	4	4	5	4	4	4	4	4
125	1	5	16	3	1	1	2	1	7	4	4	4	5	4	1	4	NA	4	4	4	5	NA	4	4	5	4	4	NA	NA	NA	NA	4	4	2	5	5	4
126	1	5	16	1	1	1	2	2	2	4	4	4	4	4	4	4	5	4	4	4	4	4	4	3	4	4	4	NA	NA	NA	NA	4	4	4	4	4	4
127	1	5	22	2	2	1	2	2	1	5	5	4	3	5	5	5	NA	5	5	5	5	5	5	5	5	5	5	NA	NA	NA	NA	5	5	5	5	5	3
128	2	1	22	2	1	1	2	1	4	4	4	4	4	4	2	4	NA	4	4	4	4	4	5	4	4	4	4	4	4	4	4	4	4	4	4	4	4
129	1	5	22	1	2	1	1	2	2	4	4	4	3	NA	4	5	3	5	3	2	4	5	5	4	5	4	4	NA	NA	NA	NA	5	4	3	3	4	3
130	2	5	28	2	7	1	2	2	2	4	4	4	4	4	2	4	NA	3	2	3	4	3	3	4	4	4	4	4	4	4	4	4	3	4	4	4	3
131	1	5	33	3	8	1	2	3	7	5	5	5	5	5	5	5	NA	5	4	4	5	5	5	5	5	5	4	NA	NA	NA	NA	5	5	5	5	5	3
132	1	5	22	1	1	1	2	1	2	3	3	3	4	3	2	4	NA	4	4	3	4	5	5	4	4	5	4	3	3	4	4	4	3	4	4	4	3
133	1	5	30	1	1	2	2	1	2	5	4	4	4	4	5	5	NA	5	NA	2	NA	4	2	2	4	2	2	NA	NA	NA	NA	4	5	5	4	5	5
134	2	5	6	1	2	1	2	3	4	4	3	4	5	4	4	4	NA	5	4	4	4	5	5	5	5	5	5	5	5	4	4	5	4	5	4	4	5
135	2	5	33	3	2	2	2	1	2	5	5	5	4	5	4	4	NA	5	5	4	5	4	4	4	4	5	4	NA	NA	NA	NA	5	5	4	4	5	4
136	1	5	13	1	2	1	2	3	2	5	5	5	5	NA	2	5	NA	NA	5	5	5	5	4	4	4	4	4	NA	NA	NA	NA	4	4	4	4	4	4
137	2	4	3	1	2	1	2	2	2	4	4	3	3	5	4	3	5	4	3	3	4	5	5	5	5	5	5	5	5	5	5	4	5	4	5	5	3
138	2	4	12	3	1	1	2	2	1	4	4	3	2	3	4	4	NA	5	4	3	4	4	5	5	5	5	5	NA	NA	NA	NA	3	5	3	4	4	3
139	2	4	22	1	2	1	2	2	2	5	5	5	4	5	5	5	5	5	5	4	5	5	5	5	5	4	4	NA	1	NA	NA	5	5	5	5	5	5
140	1	5	4	1	1	2	1	2	2	4	4	4	4	4	4	4	NA	4	3	4	4	4	4	4	4	2	3	NA	NA	NA	NA	4	5	3	4	4	4
141	2	4	22	3	1	1	2	3	2	5	5	5	4	5	4	4	NA	4	4	4	4	5	5	5	5	5	5	NA	NA	NA	NA	5	5	5	5	5	5
142	2	5	22	1	1	2	2	3	2	4	4	4	4	4	3	4	5	4	2	2	5	4	4	4	4	4	4	4	4	4	4	4	3	3	4	4	3
143	1	4	22	3	1	1	2	2	1	4	4	4	5	5	4	4	NA	4	NA	5	4	4	4	NA	3	3	4	NA	NA	NA	NA	4	4	5	4	3	4
144	2	4	22	3	2	1	2	3	7	4	4	5	4	4	5	5	NA	5	4	4	4	4	4	4	4	4	4	NA	NA	NA	NA	4	5	5	5	4	4
145	2	5	7	3	1	2	2	3	2	5	5	5	5	5	5	5	5	5	5	5	5	5	5	5	5	5	5	NA	NA	NA	NA	5	5	5	5	5	5
146	2	5	16	2	1	1	2	1	2	4	4	4	3	3	4	4	NA	4	4	3	5	5	5	5	5	5	5	NA	NA	NA	NA	5	4	2	NA	5	3
147	1	5	4	1	2	2	2	2	3	5	5	5	4	4	5	5	NA	5	NA	5	5	5	5	5	5	5	5	5	5	5	5	5	5	5	2	5	5
148	2	5	7	1	1	1	2	3	2	5	5	5	5	5	5	5	5	5	5	4	4	5	4	4	5	4	5	4	4	5	4	5	5	5	5	5	5
149	2	5	31	1	2	1	1	1	4	5	4	5	4	4	4	5	NA	5	4	3	4	5	4	4	5	4	4	NA	NA	NA	NA	5	5	4	4	5	2
150	2	2	3	3	2	1	1	2	7	5	4	5	5	5	4	5	NA	5	NA	5	5	5	5	4	5	5	5	5	5	5	5	5	5	5	5	5	5
151	1	5	33	1	1	1	2	3	4	5	5	5	5	5	5	5	NA	5	5	5	5	5	5	5	5	5	5	5	4	5	4	5	5	2	2	4	4
152	1	5	7	1	3	2	2	2	4	4	3	4	4	4	5	4	5	4	3	3	4	5	3	5	4	5	3	4	3	4	4	4	4	2	5	5	1
153	1	1	22	2	1	2	2	3	4	4	4	4	4	4	1	4	4	4	3	4	4	4	NA	4	4	4	4	4	4	4	4	3	4	1	NA	4	4
154	2	2	22	1	1	2	2	1	4	4	4	4	3	4	1	4	4	4	4	4	4	4	4	4	4	NA	4	4	4	4	4	5	3	3	5	4	4
155	2	3	3	1	1	2	2	2	4	4	4	4	4	4	4	4	NA	4	4	4	4	4	4	4	4	4	4	4	4	5	4	4	4	4	4	4	4
156	2	3	3	1	1	1	2	3	2	4	4	4	4	4	1	4	4	4	3	2	4	4	4	4	4	4	4	NA	NA	NA	NA	3	4	1	4	4	4
157	1	5	2	2	1	1	2	3	2	5	4	4	4	4	4	4	5	4	4	4	4	4	4	NA	4	4	4	NA	NA	NA	4	4	4	4	4	4	4
158	1	4	7	3	3	2	2	1	7	4	4	4	4	5	4	4	5	5	NA	5	5	5	5	NA	5	4	4	NA	NA	NA	NA	5	4	4	3	4	5
159	2	3	2	3	1	1	2	2	2	4	4	4	4	4	4	4	NA	4	2	4	4	4	4	4	4	4	4	NA	NA	NA	1	4	4	4	4	4	3
160	1	5	16	1	2	2	2	2	1	5	4	4	4	4	4	4	NA	4	NA	4	5	5	5	5	5	5	5	5	5	5	5	5	4	4	4	4	4
161	1	5	22	1	1	1	2	3	2	5	5	5	5	5	5	5	NA	5	2	5	5	5	5	5	4	5	5	NA	NA	NA	NA	5	5	5	4	5	5
162	2	5	28	1	1	1	2	2	1	4	4	5	2	5	4	5	NA	4	2	2	2	3	2	2	3	3	1	2	3	3	3	4	4	4	4	1	2
163	1	5	7	3	8	1	2	2	7	5	4	5	3	4	4	4	4	4	3	4	4	2	5	5	5	4	5	NA	NA	NA	NA	3	1	4	2	3	3
164	2	5	2	1	1	2	2	1	4	4	4	5	5	5	3	4	NA	4	5	3	4	5	5	5	5	4	5	4	4	4	5	5	5	5	4	4	4
165	1	5	11	1	1	1	2	3	4	5	5	5	4	5	1	5	5	5	4	4	1	5	5	5	5	5	3	5	NA	5	5	5	5	5	5	5	5
166	2	5	6	1	2	2	2	2	2	5	5	5	3	4	4	5	NA	5	5	4	4	4	4	4	4	5	5	2	2	3	3	5	3	1	4	5	4
167	2	5	11	1	1	2	2	1	5	4	4	4	2	4	2	5	NA	4	NA	5	4	4	NA	NA	NA	NA	NA	4	4	4	4	4	4	5	NA	4	5
168	1	5	13	1	1	1	2	2	1	4	4	4	5	4	4	4	NA	4	4	4	4	5	4	4	4	4	4	NA	NA	NA	NA	5	4	5	3	4	5
169	2	5	15	1	2	2	2	1	2	5	5	5	3	5	4	5	5	5	4	4	5	5	5	5	5	5	5	NA	NA	NA	NA	4	5	4	5	5	4
170	2	5	3	1	3	2	2	1	2	5	5	5	5	5	2	5	NA	5	4	5	2	5	5	5	5	5	5	NA	NA	NA	NA	5	5	3	4	4	4
171	2	2	3	1	1	1	2	1	3	5	5	5	5	5	5	5	NA	5	5	5	5	5	5	5	5	5	5	5	5	5	5	5	5	5	5	5	5
172	1	3	22	1	1	2	2	1	2	4	4	4	4	4	5	5	NA	5	5	NA	4	5	5	5	5	5	5	NA	NA	NA	NA	5	5	5	5	5	5
173	2	5	4	1	2	1	2	2	7	4	4	5	5	5	4	4	NA	5	5	5	3	5	4	4	4	3	4	4	4	4	5	4	5	5	5	5	5
174	2	5	22	1	8	2	2	2	3	4	4	4	3	4	5	5	5	5	5	4	4	5	5	5	5	4	5	NA	NA	NA	NA	5	4	2	5	4	4
175	1	2	22	1	3	2	2	1	4	5	5	5	5	4	5	5	5	5	5	5	5	5	5	5	5	5	5	5	5	5	5	5	5	5	5	5	5
176	1	5	22	1	1	1	2	2	2	4	4	4	4	4	4	4	NA	4	4	5	5	5	5	NA	4	4	4	NA	NA	NA	NA	5	4	4	NA	4	5
177	2	5	11	1	2	2	2	3	2	5	5	5	3	4	4	5	NA	4	2	4	4	5	5	5	2	4	1	1	1	1	5	5	5	4	4	4	3
178	2	5	3	1	2	1	2	1	2	4	NA	4	5	5	5	5	NA	5	NA	5	5	5	5	NA	5	NA	4	4	4	4	4	5	5	4	4	5	5
179	2	5	31	1	2	1	2	3	2	5	5	5	4	5	4	3	NA	4	NA	4	3	5	5	5	5	5	5	NA	NA	NA	NA	4	3	4	4	4	5
180	2	5	3	2	1	1	1	2	7	4	4	4	3	4	4	4	NA	4	2	4	5	5	4	5	3	5	4	NA	NA	NA	NA	5	5	4	NA	4	4
181	1	5	22	1	3	2	2	2	2	5	5	5	5	5	5	5	4	5	5	5	5	5	5	5	5	5	5	NA	NA	NA	NA	5	1	1	5	5	5
182	1	5	30	1	1	1	1	1	1	5	5	5	3	5	5	5	NA	5	5	5	5	5	5	5	5	5	5	NA	NA	NA	NA	5	5	NA	5	NA	2
183	2	5	27	1	2	1	2	1	4	4	4	4	4	3	1	3	1	4	4	3	4	4	4	4	4	5	4	NA	NA	NA	NA	5	3	4	NA	4	4
184	2	5	17	1	1	1	1	2	2	5	5	5	5	3	5	5	5	5	5	4	5	5	5	5	5	5	4	5	5	5	5	4	5	3	4	4	4
185	1	5	4	1	3	2	2	3	4	5	5	5	1	4	5	5	NA	5	5	4	4	5	5	5	5	5	4	NA	NA	NA	NA	5	3	4	5	5	4
186	2	3	28	1	1	1	2	1	2	4	4	4	4	4	4	4	NA	4	2	4	5	4	4	4	4	4	4	4	4	4	4	5	5	4	4	4	4
187	2	5	4	1	3	2	2	1	2	5	5	5	3	4	4	4	NA	4	5	4	4	4	5	5	5	5	4	NA	NA	NA	NA	5	5	4	4	4	3
188	1	5	30	1	1	1	2	3	2	4	NA	NA	4	4	1	4	NA	4	2	4	4	4	4	4	4	4	4	NA	NA	NA	4	4	4	3	5	4	4
189	2	5	16	1	1	1	2	3	2	4	3	3	4	4	4	4	4	5	4	4	4	5	4	5	5	5	4	NA	NA	NA	NA	5	2	3	5	5	5
190	1	5	7	3	2	2	2	2	3	4	4	4	4	5	2	5	NA	5	4	5	4	4	4	4	4	4	4	4	4	4	4	5	5	3	4	5	4
191	2	5	13	1	3	2	2	1	1	4	4	4	4	4	4	4	4	4	4	2	4	4	4	4	4	4	4	4	3	4	4	4	4	4	3	4	4
192	2	5	22	1	3	2	2	1	2	5	5	5	5	5	5	5	4	5	4	5	5	5	5	4	5	5	5	5	5	5	5	5	4	5	5	5	5
193	2	5	4	1	8	1	2	3	2	4	4	4	4	5	5	4	NA	4	4	3	3	4	3	3	3	4	3	NA	NA	NA	3	4	5	4	4	4	3
194	2	5	4	1	2	1	2	3	2	5	5	5	5	5	5	5	5	5	5	5	5	5	5	5	5	5	5	NA	NA	NA	NA	5	5	5	5	5	5
195	1	3	7	3	1	1	2	1	2	5	5	5	5	5	5	5	5	5	5	5	5	5	5	5	5	5	4	5	5	5	4	5	4	4	5	4	4
196	2	5	19	1	3	2	2	3	2	5	5	5	4	5	5	5	NA	5	5	5	5	5	5	5	5	5	5	NA	NA	NA	NA	5	5	4	NA	5	5
197	1	5	18	1	1	1	1	3	4	5	5	5	5	5	4	5	5	5	5	5	5	5	5	5	5	5	5	NA	NA	NA	NA	5	5	5	5	5	5
198	1	5	7	1	3	2	2	1	2	5	4	4	5	4	2	5	4	4	2	4	5	4	5	5	5	4	4	NA	NA	NA	NA	2	4	4	3	4	3
199	1	5	6	1	2	1	2	3	1	4	NA	NA	NA	4	4	5	2	4	NA	3	3	4	4	NA	4	2	4	NA	NA	NA	NA	3	1	3	3	3	3
200	2	5	11	1	1	2	2	1	4	4	4	2	2	4	1	4	NA	1	2	4	2	4	4	NA	4	4	5	4	4	4	5	1	4	2	4	2	1
201	2	5	19	1	3	2	2	2	4	4	4	4	4	5	5	5	5	5	5	3	5	5	5	5	5	5	5	NA	NA	NA	NA	4	4	3	5	5	5
202	1	5	19	1	3	2	2	2	4	4	4	4	3	4	1	4	NA	NA	4	3	1	4	4	4	4	4	4	NA	NA	NA	NA	4	4	3	3	4	5
203	1	5	7	1	5	1	2	3	4	4	5	5	4	5	1	3	NA	5	4	5	5	5	5	5	5	5	5	NA	NA	NA	NA	4	1	5	5	4	5
204	2	5	22	2	2	2	2	1	2	5	5	5	4	5	5	5	NA	5	NA	3	5	5	5	5	NA	4	5	5	4	NA	5	5	4	5	4	5	4
205	1	6	4	2	3	2	2	2	2	5	5	5	4	4	4	4	5	5	5	3	4	5	5	5	5	5	5	2	4	2	4	5	5	5	4	5	5
206	1	5	22	1	3	2	2	1	2	5	5	5	4	5	5	5	NA	5	4	5	5	5	5	4	5	5	4	NA	NA	NA	NA	5	5	4	4	5	5
207	2	5	27	1	2	1	2	2	2	5	2	4	2	5	4	5	NA	5	4	2	4	5	5	5	5	5	4	NA	NA	NA	NA	3	5	5	4	5	2
208	1	5	7	3	2	2	1	2	2	5	5	5	5	5	5	5	5	5	5	5	5	5	5	5	5	5	5	5	NA	NA	NA	5	5	5	5	5	5
209	2	5	27	3	3	2	2	1	4	5	5	5	5	4	4	5	NA	5	5	5	5	5	5	5	5	5	5	NA	NA	NA	NA	5	5	4	5	5	5
210	2	5	13	1	3	2	2	1	4	4	5	5	5	5	4	5	3	5	5	5	5	5	5	5	5	5	5	NA	NA	NA	NA	5	5	5	5	5	5
211	2	5	30	1	3	2	2	1	4	4	4	4	5	5	2	4	NA	4	4	4	3	5	4	4	4	4	4	NA	NA	NA	NA	4	1	4	4	4	3
212	2	4	12	1	2	1	2	2	2	4	4	4	4	4	4	4	4	4	4	4	4	5	4	5	5	4	4	4	4	4	4	4	4	4	4	4	4
213	1	5	16	1	6	2	2	1	7	1	5	4	4	4	NA	4	4	4	4	2	2	2	2	2	2	4	4	2	2	2	2	4	5	2	NA	4	4
214	2	5	7	1	2	2	2	1	2	5	5	5	5	5	1	5	NA	5	5	5	5	5	5	5	5	5	5	5	5	5	5	5	3	4	4	5	5
215	2	4	12	3	3	1	2	3	1	5	5	4	4	2	4	4	5	4	4	1	2	4	5	4	5	3	2	4	5	4	5	4	5	3	4	4	1
216	2	5	22	2	2	2	2	3	2	4	4	3	4	4	1	4	NA	3	1	3	1	5	5	5	5	5	5	4	4	4	4	4	3	3	4	3	4
217	1	4	12	1	2	1	2	3	2	4	4	4	4	4	4	4	NA	4	4	4	4	4	4	4	4	5	4	4	4	4	4	5	5	3	3	4	4
218	2	5	31	1	3	2	1	2	4	5	5	5	5	5	2	5	NA	5	4	5	5	5	4	4	4	5	4	NA	NA	NA	NA	4	4	3	4	4	3
219	1	5	22	1	2	2	1	2	2	5	2	5	5	5	2	4	NA	4	NA	5	3	5	NA	5	4	4	4	1	1	1	4	5	5	4	4	5	5
220	2	5	27	1	8	1	1	2	7	4	3	5	4	3	4	4	NA	5	4	4	4	4	4	4	5	5	4	5	5	4	4	4	4	4	4	5	4
221	2	2	22	2	8	1	1	3	2	5	4	4	4	4	4	5	NA	4	4	4	4	5	5	3	5	4	4	4	5	5	5	5	5	4	4	NA	5
222	2	5	3	2	1	1	1	1	7	4	5	4	4	4	4	4	NA	4	4	4	5	5	4	4	4	4	4	NA	NA	NA	NA	4	4	5	5	4	4
223	2	5	22	2	2	2	1	3	7	4	NA	4	5	5	5	4	NA	4	NA	5	4	4	4	4	4	4	4	NA	NA	NA	NA	4	4	4	NA	4	4
224	2	5	27	1	2	1	2	1	2	5	5	5	4	5	5	5	NA	5	5	3	5	5	5	5	5	5	5	4	4	4	4	5	5	2	5	4	5
225	2	3	22	2	2	1	2	3	2	4	4	4	4	4	4	4	NA	4	4	4	4	5	5	4	4	4	4	4	4	4	4	5	5	4	4	4	4
226	2	3	3	2	2	1	1	1	4	5	4	4	4	5	4	5	NA	5	NA	4	4	5	5	NA	5	4	5	NA	NA	NA	NA	4	4	3	4	4	4
227	2	5	27	1	2	1	1	1	2	4	4	4	4	4	4	4	NA	4	NA	4	4	4	4	NA	4	4	4	NA	NA	NA	NA	4	4	4	4	4	4
228	1	5	30	1	2	1	1	1	1	3	3	3	1	3	4	4	NA	3	3	1	3	3	2	3	NA	NA	2	4	4	4	5	3	4	3	1	4	3
229	2	3	3	1	2	1	1	3	7	4	4	4	4	1	5	5	NA	5	NA	2	4	5	5	5	5	NA	4	NA	NA	NA	NA	2	5	5	2	2	2
230	1	5	7	2	2	2	2	1	4	4	5	5	5	3	3	4	1	4	2	4	5	5	5	5	NA	5	5	5	5	5	5	3	4	2	4	2	3
231	1	5	4	1	8	1	2	2	2	NA	NA	NA	4	4	NA	NA	NA	NA	NA	2	5	5	5	5	5	5	5	NA	NA	NA	3	4	5	4	5	5	2
232	2	4	33	1	1	1	2	1	2	5	5	5	5	5	5	5	5	5	5	5	5	5	5	5	5	5	5	5	5	5	5	5	5	5	5	5	5
233	1	1	13	1	1	1	2	1	2	5	5	5	5	5	5	5	NA	5	5	5	5	5	5	5	5	5	5	NA	NA	NA	5	5	5	5	5	5	5
234	1	3	16	3	1	1	1	2	5	4	4	4	4	3	4	4	5	5	3	4	4	4	5	5	5	4	4	4	4	4	5	4	4	4	4	4	4
235	2	3	33	3	1	1	2	3	7	5	5	5	4	5	5	5	5	5	5	5	5	5	5	5	5	5	5	NA	NA	NA	5	5	5	5	5	5	5
236	1	6	22	1	1	1	2	3	2	NA	NA	NA	4	4	2	5	4	5	4	5	5	5	5	5	5	5	5	NA	NA	NA	4	5	3	4	4	5	4
237	1	5	13	1	2	1	2	1	5	NA	NA	NA	4	3	1	1	NA	2	2	4	4	4	4	4	4	2	4	NA	NA	NA	4	3	4	4	4	4	4
238	1	2	13	1	1	1	2	1	5	5	5	5	4	5	5	5	5	5	5	5	5	5	5	5	5	5	5	NA	NA	NA	5	5	5	5	5	5	5
239	1	5	29	1	1	1	2	2	2	5	4	5	4	5	5	5	5	5	5	5	5	5	5	5	5	4	5	NA	NA	NA	5	5	5	5	5	5	5
240	1	4	4	1	1	2	2	1	2	5	4	5	5	5	4	4	1	5	4	4	4	5	5	5	5	5	5	5	5	5	5	4	2	5	5	5	5
241	1	3	13	1	2	1	2	3	4	4	5	5	5	5	3	5	NA	4	4	5	4	5	5	5	5	5	5	5	5	5	5	4	5	4	2	1	4
242	1	4	13	1	8	1	2	1	2	4	5	5	3	4	5	5	NA	5	NA	4	5	5	5	5	5	5	5	5	5	5	3	4	5	4	5	5	5
243	2	2	10	1	2	1	2	2	2	5	5	5	5	4	4	5	NA	5	5	5	4	5	4	5	5	4	4	NA	NA	NA	5	5	5	5	4	5	5
244	1	4	22	1	2	2	2	1	4	4	4	4	5	5	5	5	5	5	4	5	5	5	5	5	5	4	5	5	4	4	4	5	4	4	5	4	5
245	2	5	17	1	2	1	2	2	2	4	4	4	4	5	2	3	NA	4	NA	3	5	5	5	5	5	5	4	5	4	4	3	4	5	4	5	5	5
246	1	1	13	1	1	1	2	3	2	NA	NA	NA	4	4	4	5	4	5	4	4	4	5	5	5	5	5	5	NA	NA	NA	4	5	5	4	4	5	5
247	1	5	7	3	1	1	2	3	2	5	5	5	5	5	5	5	NA	5	5	5	5	5	5	5	5	5	5	5	NA	5	5	5	5	5	5	5	5
248	1	3	16	1	1	1	2	1	5	NA	NA	NA	5	5	NA	4	NA	4	4	4	4	5	5	5	5	5	5	NA	NA	NA	5	5	4	4	5	5	5
249	1	5	33	1	2	1	1	2	1	5	5	5	4	5	2	5	NA	5	NA	4	2	5	5	4	5	5	4	5	5	5	5	4	5	5	5	4	4
250	1	4	22	1	5	1	2	3	4	5	5	5	3	3	4	5	5	4	5	3	4	1	5	5	5	5	5	NA	NA	NA	4	4	5	4	5	5	3
251	1	4	4	1	1	1	2	1	2	3	4	4	4	4	4	4	4	3	4	4	3	4	4	3	2	3	3	4	4	4	4	4	4	1	4	4	4
252	1	4	33	1	5	1	2	3	3	4	2	5	4	5	4	5	NA	2	4	4	5	5	5	5	5	5	5	4	4	4	4	5	5	5	5	5	5
253	1	4	15	1	8	1	2	2	1	5	4	5	4	4	4	4	NA	2	2	3	4	4	2	4	3	5	5	4	4	4	4	4	4	5	4	4	3
254	2	4	24	1	1	1	2	2	2	5	4	4	4	5	4	5	4	4	4	4	4	5	4	4	4	4	4	4	4	4	4	5	4	4	4	4	4
255	1	2	31	4	1	2	2	2	2	5	5	5	5	5	5	5	NA	5	5	5	5	5	5	5	5	5	5	NA	NA	NA	5	5	5	5	5	5	5
256	2	4	17	1	1	1	2	1	2	4	4	5	5	3	5	5	4	4	2	5	5	5	5	5	5	5	5	NA	NA	NA	5	5	3	5	3	5	5
257	2	4	27	1	2	1	2	3	2	NA	NA	NA	2	5	5	5	NA	4	2	2	4	4	3	4	4	4	3	NA	NA	NA	4	3	4	3	3	4	3
258	1	2	13	1	1	1	2	3	2	NA	NA	NA	5	5	5	5	NA	5	4	5	5	5	5	5	5	5	5	NA	NA	NA	5	5	4	4	4	5	5
259	2	4	12	3	2	2	2	2	5	NA	NA	NA	4	5	4	NA	NA	NA	NA	5	5	5	5	5	5	5	5	3	4	4	4	4	4	4	4	3	2
260	2	4	4	1	1	1	2	1	2	NA	NA	NA	4	4	5	5	5	5	4	5	5	5	5	5	5	5	5	NA	NA	NA	5	5	4	4	4	5	4
261	2	4	28	1	8	1	2	2	2	4	4	4	2	4	4	4	NA	4	4	4	4	4	4	5	4	5	4	4	4	4	4	4	5	5	5	5	4
262	2	4	4	2	1	1	1	1	6	5	4	5	4	5	5	5	5	5	5	4	5	5	5	5	5	5	5	NA	NA	NA	4	5	5	5	5	5	5
263	1	4	22	1	6	1	2	3	4	5	5	5	5	5	4	3	4	3	4	2	2	4	4	4	2	4	2	5	5	5	5	3	2	4	1	3	1
264	1	3	12	3	2	1	2	1	2	5	5	5	3	3	4	4	5	4	3	4	4	4	4	4	4	4	4	4	4	4	4	5	5	4	4	5	4
265	1	3	12	1	2	1	2	3	5	5	5	5	5	5	5	4	NA	5	5	5	5	5	5	4	4	5	3	4	4	4	4	5	3	3	4	4	3
266	1	4	17	1	1	1	2	1	2	5	5	5	5	5	5	5	5	5	5	5	5	5	5	5	5	5	4	NA	NA	NA	5	5	3	4	5	5	5
267	1	5	27	1	2	1	2	1	2	4	3	4	3	3	5	5	4	4	3	3	5	5	5	5	5	5	4	5	5	5	5	5	5	5	5	4	5
268	2	3	31	1	2	2	2	2	2	5	5	4	5	5	5	5	5	5	5	5	5	5	5	5	5	5	5	5	5	5	5	5	5	4	5	5	4
269	1	4	11	1	2	2	2	3	2	5	5	5	3	5	4	5	5	5	5	3	4	5	5	4	5	5	4	4	4	4	3	4	5	4	5	5	4
270	1	2	30	1	1	1	1	1	1	NA	NA	NA	4	5	4	5	5	5	5	5	4	5	4	5	4	4	5	NA	NA	NA	4	5	4	4	4	5	4
271	1	4	4	3	6	1	2	2	2	5	5	5	3	5	NA	5	NA	5	5	4	4	5	5	5	5	5	5	5	5	5	5	5	5	5	5	5	4
272	1	4	4	1	1	1	2	3	2	5	5	5	5	4	4	4	NA	5	5	5	5	5	5	4	5	5	5	NA	NA	NA	5	5	5	4	4	5	5
273	2	4	28	NA	1	1	2	1	4	NA	NA	NA	5	5	5	5	5	4	4	4	5	5	5	5	5	5	5	NA	NA	NA	4	5	5	5	5	5	5
274	2	3	6	3	1	1	2	1	7	NA	NA	NA	5	5	2	5	5	5	NA	5	5	5	5	5	5	5	5	NA	NA	NA	5	5	5	5	4	5	5
275	2	4	27	1	1	1	2	1	3	5	4	5	5	5	5	5	NA	4	4	4	5	5	5	5	4	5	4	4	4	4	4	5	5	3	4	5	5
276	1	4	7	1	2	1	2	3	2	4	3	4	3	5	5	5	3	5	5	5	5	5	5	5	5	5	5	4	4	4	3	4	5	4	5	5	4
277	2	4	13	1	1	2	1	2	4	5	5	5	5	5	NA	5	1	5	3	5	5	5	5	5	5	5	5	5	5	5	5	4	5	5	4	4	4
278	1	3	13	1	1	2	2	1	2	5	5	5	5	5	5	5	NA	5	5	5	5	5	5	5	5	5	5	5	5	5	5	5	5	4	5	5	5
279	2	3	12	3	2	1	1	1	2	5	5	5	5	3	5	5	NA	5	5	5	5	5	5	5	5	5	5	5	5	5	5	5	5	5	5	5	5
280	2	5	27	1	1	1	2	1	5	5	5	5	5	5	5	5	5	5	5	5	5	5	5	5	5	5	5	5	5	5	5	5	5	5	5	5	5
281	1	4	15	2	1	1	1	1	2	4	4	4	4	4	4	5	5	4	4	5	NA	5	3	3	5	3	4	NA	NA	NA	4	4	5	5	5	5	5
282	2	4	28	1	1	1	2	3	2	NA	NA	NA	3	5	5	5	5	5	5	5	5	5	5	5	5	5	5	NA	NA	NA	5	5	5	5	5	5	5
283	2	4	28	1	2	2	2	3	2	4	4	5	4	5	4	5	NA	5	4	5	5	5	5	5	5	5	5	5	5	5	5	5	5	5	5	5	5
284	1	4	32	1	1	2	2	2	4	4	4	3	1	3	4	4	4	4	1	1	5	5	3	4	4	4	3	5	4	4	5	3	5	1	5	3	2
285	2	5	30	1	2	1	2	1	2	4	4	4	4	5	4	5	NA	4	3	3	5	5	4	4	5	4	4	NA	NA	NA	4	4	3	4	2	4	4
286	2	6	33	1	2	1	2	3	5	5	5	5	4	4	5	5	NA	5	4	5	4	5	5	5	5	4	5	5	5	5	5	5	5	4	5	5	5
287	1	5	33	1	5	1	2	3	2	5	5	5	5	5	5	5	NA	5	5	5	5	5	5	5	5	5	5	5	5	5	5	5	4	5	5	5	4
288	1	4	27	1	3	2	2	2	3	5	5	5	5	5	2	4	5	5	5	5	4	5	5	5	5	5	5	4	4	4	5	5	4	4	3	5	5
289	2	4	27	2	1	1	2	3	2	NA	NA	NA	4	5	4	5	4	4	5	4	4	4	3	4	5	4	2	NA	NA	NA	NA	4	4	5	4	5	3
290	2	4	28	1	1	1	2	2	2	4	3	4	4	3	4	5	4	4	2	5	4	5	5	5	4	1	5	NA	NA	NA	3	5	5	5	5	5	5
291	1	2	22	1	2	1	2	2	5	NA	NA	NA	4	4	3	4	5	4	4	4	3	3	2	2	3	4	3	NA	NA	NA	4	3	3	4	4	4	4
292	1	5	31	1	2	2	2	2	2	5	5	5	5	3	4	4	NA	5	5	3	4	4	4	4	5	5	4	4	4	4	5	5	5	4	4	5	4
293	2	4	28	1	1	1	2	2	5	4	4	4	5	5	5	5	NA	5	5	5	5	5	5	5	5	5	5	NA	NA	NA	4	5	3	4	4	5	5
294	1	4	15	1	3	2	1	2	4	4	4	4	3	4	4	4	4	4	4	4	4	4	4	4	4	4	4	5	5	5	3	4	4	4	3	4	3
295	2	4	4	1	1	1	2	3	2	5	5	5	5	4	5	5	5	5	4	5	4	5	5	5	5	4	5	5	5	5	5	5	5	5	5	5	2
296	2	4	12	1	8	1	2	1	2	4	4	4	4	3	5	5	NA	5	5	3	5	4	5	4	5	5	5	4	5	5	3	4	5	5	5	5	3
297	1	3	22	1	2	2	2	3	2	5	4	5	3	5	5	5	5	5	5	5	5	5	5	5	5	5	5	5	5	5	5	5	5	4	5	5	5
298	1	4	7	1	8	1	2	2	1	4	4	4	2	4	4	4	4	4	4	4	4	4	4	4	4	4	4	NA	NA	NA	2	3	4	4	4	4	2
299	1	4	21	1	3	2	2	3	2	5	5	5	5	NA	5	5	NA	5	5	5	5	5	5	5	5	5	5	5	5	5	5	5	5	5	5	5	5
300	2	4	28	1	1	1	2	2	5	4	4	4	5	5	3	5	4	4	2	4	4	4	4	4	4	4	4	NA	NA	NA	4	5	5	5	4	5	4
301	1	4	24	1	1	1	2	2	2	NA	NA	NA	5	4	3	3	NA	4	3	4	3	3	3	2	3	2	3	NA	NA	NA	5	3	4	4	4	4	3
302	1	3	13	1	2	2	2	3	5	4	5	5	5	5	NA	NA	NA	NA	NA	5	5	5	5	5	5	5	5	5	5	5	5	5	5	5	4	5	4
303	2	4	4	1	1	1	2	3	2	4	4	4	3	NA	5	5	5	5	5	5	4	5	5	5	5	5	5	NA	NA	NA	4	5	5	2	5	5	5
304	1	3	13	1	2	1	2	3	2	4	4	4	4	4	4	4	NA	4	4	4	4	3	3	3	4	4	4	NA	NA	NA	4	4	4	4	4	4	4
305	1	5	22	1	2	1	2	2	2	5	4	5	1	5	5	5	5	4	4	2	4	5	5	5	5	5	4	4	4	4	3	4	4	4	4	4	4
306	2	2	28	1	1	1	2	1	2	5	5	5	5	5	5	5	5	5	5	5	NA	5	5	5	4	5	NA	NA	NA	NA	4	5	5	5	5	5	4
307	1	4	22	1	3	2	2	2	2	5	5	5	5	5	5	5	5	5	5	5	5	5	5	5	5	4	5	NA	NA	NA	4	5	5	5	5	4	4
308	2	4	4	1	2	1	2	2	5	4	4	5	4	4	4	4	4	5	4	4	4	4	5	4	4	4	3	NA	NA	NA	4	5	5	5	4	4	4
309	1	4	15	1	2	2	1	2	2	5	5	5	5	5	4	5	NA	5	5	5	5	5	5	5	5	5	5	5	5	5	5	5	5	5	4	5	5
310	2	5	16	1	1	1	2	3	2	4	4	4	5	5	5	5	NA	5	NA	5	5	5	5	5	5	5	5	5	5	5	5	5	5	4	5	5	5
311	1	5	27	1	3	2	2	1	2	4	4	3	3	4	3	4	3	4	3	3	4	5	5	4	4	4	4	4	3	4	3	3	3	3	3	4	3
312	1	3	12	3	1	1	2	1	2	5	5	5	5	5	5	5	NA	5	5	5	5	5	5	5	5	5	5	5	5	5	5	5	5	5	5	5	5
313	2	5	27	1	2	1	1	3	2	5	5	5	5	5	5	5	NA	5	5	4	5	5	5	3	5	5	5	5	5	5	5	4	5	5	5	5	5
314	1	4	15	1	2	2	2	3	5	5	5	5	5	4	5	5	NA	5	5	4	5	5	5	5	5	5	5	5	5	5	5	5	5	5	5	5	5
315	1	4	31	1	5	1	2	1	4	5	5	5	4	5	5	5	5	5	5	5	5	5	5	5	5	5	5	5	5	5	5	5	5	5	5	5	4
316	2	4	33	1	1	1	2	1	2	4	4	4	4	4	3	4	4	4	2	4	4	4	4	3	4	4	3	4	4	4	3	4	4	4	4	4	3
317	1	1	13	1	2	2	2	2	2	4	5	5	4	4	5	5	4	5	4	5	5	5	5	5	4	4	4	5	5	5	5	4	5	5	5	4	4
318	2	5	22	1	2	2	2	3	5	5	5	5	5	5	NA	NA	NA	NA	NA	5	5	5	5	5	5	5	5	5	5	5	5	5	4	1	5	5	5
319	2	2	30	1	2	1	2	1	5	5	5	4	5	5	5	5	NA	5	2	1	5	5	5	5	5	5	5	5	5	5	5	5	5	4	5	5	4
320	2	2	28	1	2	1	2	1	2	5	5	5	5	5	5	5	NA	5	5	5	4	5	5	5	5	5	5	5	5	5	5	5	5	5	5	5	5
321	1	4	11	1	2	1	2	2	1	NA	NA	NA	4	2	2	4	1	4	3	3	4	4	4	4	4	4	4	NA	NA	NA	4	4	3	4	4	4	4
322	1	4	24	3	2	1	2	1	2	5	5	5	4	4	5	5	NA	5	5	4	5	5	5	5	5	5	5	5	5	5	5	5	5	5	4	5	4
323	1	4	24	1	3	2	1	2	4	NA	NA	NA	5	5	5	5	NA	5	5	5	5	5	5	5	5	4	5	NA	NA	NA	4	5	4	5	5	5	3
324	1	4	12	3	1	1	2	2	2	NA	NA	NA	3	4	4	4	4	4	NA	3	4	4	4	4	4	4	4	NA	NA	NA	4	4	4	4	4	4	4
325	2	5	15	1	3	2	2	1	4	NA	NA	NA	4	4	3	5	NA	5	3	4	4	5	5	4	5	4	5	NA	NA	NA	4	4	4	4	3	4	4
326	2	4	25	1	8	1	2	1	4	4	4	4	5	5	3	5	NA	2	4	5	5	5	5	5	5	5	5	5	5	5	5	4	5	4	4	5	4
327	2	4	31	1	3	2	2	3	4	4	4	4	4	4	3	4	NA	4	4	4	3	4	4	4	4	4	4	4	4	4	3	4	4	4	4	5	4
328	2	4	17	2	2	1	1	3	2	NA	NA	NA	4	4	5	5	5	5	5	5	5	5	5	5	5	5	4	NA	NA	NA	4	5	5	5	5	5	5
329	2	5	27	1	2	1	2	2	3	5	4	5	4	4	4	4	NA	4	5	5	4	5	5	5	5	5	5	NA	NA	NA	4	5	5	4	4	5	4
330	1	6	8	1	3	2	2	2	4	5	5	5	5	5	4	5	4	5	5	5	5	5	5	5	5	5	5	5	5	5	5	5	5	5	5	5	5
331	1	4	17	1	3	2	2	2	2	5	4	4	4	5	5	5	NA	5	5	5	5	5	5	5	5	5	5	4	4	4	4	5	4	4	4	5	5
332	2	4	22	3	2	1	2	3	5	4	4	4	3	4	3	4	NA	3	3	3	4	3	3	3	3	4	4	4	4	4	4	4	4	4	2	4	3
333	1	4	15	1	3	2	2	2	5	NA	NA	NA	5	4	4	5	NA	5	5	4	4	4	4	4	5	4	5	NA	NA	NA	5	5	4	5	5	5	5
334	1	3	13	NA	3	2	2	3	2	5	5	4	5	5	5	5	5	5	5	5	5	5	5	5	5	5	5	5	5	5	5	5	5	5	5	5	5
335	1	4	22	1	3	2	2	1	2	5	5	5	5	4	4	4	NA	5	4	5	5	5	5	5	5	5	5	5	5	5	5	5	5	4	4	5	4
336	1	4	15	1	1	1	2	3	2	NA	NA	NA	5	5	5	NA	5	5	5	5	5	5	5	5	5	5	5	NA	NA	NA	5	5	5	5	5	5	5
337	1	4	15	1	3	2	1	2	1	5	5	5	5	5	4	5	NA	4	4	5	5	5	5	5	4	5	4	4	4	4	5	5	5	5	5	5	4
338	1	5	7	1	3	2	2	3	4	NA	NA	NA	5	5	5	5	4	4	4	4	4	5	5	5	5	4	3	NA	NA	NA	5	5	4	3	5	5	5
339	2	3	12	3	2	1	2	1	7	5	5	5	5	4	5	5	NA	4	3	3	5	5	5	5	5	4	4	5	5	5	5	4	5	4	5	5	3
340	1	4	19	1	3	2	2	2	2	4	5	5	5	5	5	5	NA	5	5	5	5	5	5	5	5	5	5	5	5	5	5	5	5	5	5	5	5
341	1	5	4	1	2	2	2	2	4	5	2	3	3	2	5	4	NA	4	4	3	2	4	4	4	4	4	4	5	4	4	5	1	4	4	4	1	3
342	1	3	12	3	1	1	2	1	5	5	5	5	3	4	4	4	5	5	4	3	5	5	5	5	5	5	5	5	5	NA	5	4	5	4	5	5	4
343	2	4	31	1	3	2	2	3	2	5	5	5	4	5	4	4	NA	5	5	5	4	5	5	5	5	5	4	4	4	4	4	5	5	5	4	5	4
344	2	6	13	2	3	2	1	1	7	4	4	4	3	4	4	4	NA	4	NA	5	5	4	5	5	4	4	4	4	4	4	3	4	5	5	5	4	4
345	2	5	27	1	2	1	2	3	6	4	2	4	1	4	2	3	NA	3	1	2	4	4	5	5	5	5	5	3	3	3	3	2	4	4	4	1	1
346	2	5	15	2	2	2	1	1	1	3	2	2	4	5	5	5	NA	5	NA	5	5	4	4	NA	NA	4	4	4	4	4	4	4	4	4	4	NA	4
347	2	5	16	1	1	1	2	3	2	NA	NA	NA	NA	2	4	NA	4	3	3	4	5	4	4	4	4	4	4	NA	NA	NA	NA	4	4	4	4	4	4
348	1	2	13	3	1	1	2	2	7	2	NA	NA	NA	4	4	4	4	4	4	4	4	5	4	4	4	4	4	NA	NA	NA	NA	4	4	4	NA	5	4
349	1	5	17	1	2	2	1	1	4	5	5	5	4	4	4	4	NA	4	1	3	4	4	4	5	5	5	4	NA	NA	NA	NA	4	1	4	5	5	5
350	1	5	16	1	1	1	2	1	2	5	5	5	5	5	5	5	NA	5	5	5	5	5	5	5	5	5	5	NA	NA	NA	NA	5	5	5	5	5	5
351	1	5	34	1	1	1	2	3	3	5	4	5	4	3	5	5	NA	5	4	4	5	5	5	5	5	4	5	4	4	4	4	5	4	4	4	5	4
352	1	5	16	2	1	1	2	1	4	5	5	5	4	5	5	5	5	5	5	2	5	5	5	4	4	5	5	NA	NA	NA	NA	5	5	5	5	5	5
353	2	6	16	1	2	1	2	1	4	4	5	5	5	5	5	5	NA	5	4	5	5	5	5	NA	5	5	5	NA	NA	NA	NA	5	5	5	NA	5	5
354	1	5	22	1	1	1	2	3	4	4	4	4	4	4	4	NA	4	4	NA	4	4	5	4	2	4	4	NA	NA	NA	NA	NA	4	3	NA	4	4	4
355	1	2	7	3	1	1	2	2	2	5	5	4	5	5	5	5	NA	5	4	4	4	5	5	4	5	4	5	NA	NA	NA	NA	4	4	4	4	4	4
356	1	5	20	1	1	1	2	3	2	5	5	5	4	5	5	5	5	5	3	4	5	5	3	3	4	3	3	NA	NA	NA	NA	5	5	3	4	5	3
357	1	3	22	1	2	1	2	1	2	5	NA	NA	NA	5	5	5	5	5	NA	4	5	5	5	5	4	4	5	NA	NA	NA	NA	5	NA	NA	4	5	NA
358	2	5	4	1	1	1	2	1	2	NA	NA	NA	NA	5	4	4	5	5	5	4	4	5	4	5	4	5	5	NA	NA	NA	NA	5	5	2	5	5	4
359	1	5	15	1	1	1	2	3	2	4	5	4	5	5	4	4	5	4	3	2	3	4	2	3	3	3	3	NA	NA	NA	NA	3	3	2	4	4	3
360	2	3	3	2	1	2	2	2	2	4	4	4	4	4	5	4	4	4	4	4	4	5	5	4	5	4	4	5	5	5	4	5	4	3	4	4	5
361	1	2	7	3	1	1	2	1	1	4	5	5	5	4	5	5	NA	5	5	5	5	5	5	5	5	5	5	NA	NA	NA	NA	5	5	5	4	5	5
362	1	5	34	1	2	1	2	1	7	5	NA	5	5	5	5	5	NA	4	4	4	4	4	4	3	4	NA	2	5	4	4	4	4	4	5	3	5	5
363	2	5	24	3	1	1	2	2	3	5	5	5	5	5	5	5	5	5	5	5	5	5	5	5	5	4	4	5	5	5	4	5	5	5	5	5	5
364	1	5	13	3	1	1	2	2	7	4	4	4	4	4	4	4	4	4	4	5	4	4	4	4	4	4	4	NA	NA	NA	NA	4	4	3	4	4	4
365	1	3	13	3	1	1	2	3	2	5	5	5	5	5	5	5	5	5	5	5	5	5	3	5	5	4	4	NA	NA	NA	NA	4	5	5	5	5	5
366	2	5	4	1	2	1	2	1	2	4	NA	NA	NA	5	4	4	NA	4	3	3	4	5	5	5	5	4	4	NA	NA	NA	NA	4	4	4	3	4	4
367	1	5	22	1	1	1	2	3	2	5	5	5	5	5	5	5	NA	5	5	5	5	5	5	5	5	5	5	5	5	5	5	5	3	5	5	5	5
368	1	5	30	2	2	1	2	3	2	4	4	4	2	3	5	5	NA	5	NA	2	5	5	5	NA	5	5	5	NA	NA	NA	NA	4	4	4	4	5	2
369	1	4	15	2	1	1	2	1	2	5	5	4	4	4	NA	NA	NA	NA	NA	5	5	5	5	4	5	5	4	NA	NA	NA	NA	4	4	3	5	5	4
370	2	5	7	3	8	1	2	3	7	5	5	5	5	5	5	5	NA	5	NA	5	5	5	NA	5	5	5	5	5	5	5	5	5	5	4	5	5	5
371	1	5	27	1	2	1	2	2	4	5	NA	5	5	5	5	5	NA	5	5	5	5	5	5	5	5	5	5	5	NA	5	5	5	5	4	5	5	5
372	1	5	15	1	2	1	2	3	4	3	4	4	3	4	3	4	NA	3	4	4	4	4	4	4	4	4	4	NA	NA	NA	NA	3	4	3	NA	4	3
373	1	5	4	1	2	1	2	3	2	5	5	5	5	4	4	5	NA	5	5	4	5	5	5	5	5	5	5	NA	NA	NA	NA	5	5	5	5	5	5
374	1	3	5	3	1	1	2	2	2	5	5	5	5	5	5	5	5	3	4	5	5	5	4	5	5	3	5	4	5	5	5	4	4	4	5	5	3
375	1	5	4	3	2	1	2	2	7	3	NA	NA	NA	4	5	5	NA	4	4	3	3	4	3	4	4	4	4	NA	NA	NA	NA	3	4	3	2	1	4
376	1	5	22	1	2	1	2	2	2	4	4	4	4	4	NA	NA	NA	NA	NA	4	2	5	5	5	5	4	4	NA	NA	NA	NA	5	4	4	4	4	4
377	2	5	27	1	2	1	2	3	2	5	5	5	4	5	5	5	3	5	5	5	5	5	5	5	5	5	4	NA	NA	NA	NA	5	5	5	5	5	5
378	1	5	3	1	1	1	2	2	2	5	5	5	4	4	5	5	NA	5	5	4	4	4	4	5	5	5	5	NA	NA	NA	NA	5	5	5	5	5	5
379	1	6	22	1	1	1	2	3	1	4	4	3	4	3	4	4	4	4	3	4	4	4	NA	4	4	4	4	NA	NA	NA	4	4	3	4	4	4	3
380	1	5	16	1	1	1	1	2	2	5	5	5	5	5	5	5	5	5	5	5	5	5	5	5	5	5	5	NA	NA	NA	NA	5	5	5	5	5	5
381	2	5	19	1	1	1	2	3	2	5	5	5	5	5	5	5	5	5	5	5	5	5	3	4	4	4	4	NA	NA	NA	NA	5	4	4	5	5	4
382	1	5	22	2	1	2	2	1	2	5	5	5	5	5	5	4	NA	4	4	4	5	5	5	5	5	4	5	NA	NA	NA	NA	4	5	5	5	4	5
383	1	4	4	1	8	1	2	3	2	5	5	5	5	5	5	5	NA	5	5	5	5	5	5	5	5	5	5	NA	NA	NA	NA	5	5	4	5	5	5
384	1	5	5	4	1	2	2	2	2	4	3	4	4	3	2	4	NA	4	4	3	4	4	5	4	4	4	3	NA	NA	NA	NA	4	5	4	5	4	3
385	2	5	27	1	2	2	1	2	2	5	5	5	5	5	5	5	NA	3	2	2	4	5	1	4	5	5	5	NA	NA	NA	NA	5	4	5	NA	NA	2
386	2	3	28	1	2	1	2	2	1	5	5	5	5	4	4	4	NA	4	4	4	4	4	4	NA	5	4	5	NA	NA	NA	NA	5	4	4	NA	4	5
387	1	3	20	1	2	1	2	1	7	5	5	5	5	5	NA	NA	NA	NA	NA	5	5	5	5	5	5	5	5	5	5	5	5	4	4	4	4	5	5
388	2	5	7	3	2	1	2	3	2	5	3	4	5	4	5	4	5	4	3	4	5	5	5	4	4	5	4	4	3	3	4	5	4	3	5	5	5
389	1	3	13	1	1	3	2	1	3	4	4	4	4	5	5	5	5	5	5	5	NA	5	5	NA	5	5	NA	NA	NA	NA	NA	4	4	4	NA	4	4
390	1	5	4	1	1	2	2	3	2	5	4	5	4	4	5	5	5	5	5	4	5	5	5	5	5	5	5	NA	NA	NA	NA	5	4	3	5	5	4
391	1	5	7	3	1	1	2	3	7	5	4	5	4	5	5	5	5	5	4	5	5	5	5	5	5	5	4	4	4	5	4	5	4	4	5	5	4
392	1	5	22	1	2	1	2	3	2	5	5	5	3	5	4	5	NA	4	NA	4	4	5	4	2	4	4	5	4	4	4	4	4	4	4	4	4	4
393	1	5	31	1	1	1	2	3	2	4	4	5	5	4	5	5	NA	5	5	5	5	5	5	5	5	5	5	NA	NA	NA	NA	5	5	4	4	5	5
394	2	5	27	1	2	1	2	3	2	NA	NA	NA	NA	4	5	5	NA	5	4	4	4	5	5	4	5	4	4	NA	NA	NA	NA	5	5	4	5	5	4
395	1	3	7	3	8	1	2	2	2	5	5	5	4	4	4	3	NA	4	4	5	5	3	4	5	4	5	5	NA	NA	NA	NA	5	4	4	2	5	5
396	2	5	22	2	1	2	2	3	7	5	5	5	5	5	1	5	NA	5	5	3	5	5	5	5	5	5	5	5	NA	5	5	5	5	5	5	5	4
397	1	4	12	3	1	1	2	1	7	5	5	5	5	5	5	5	5	5	3	5	5	5	5	5	5	5	5	2	2	2	NA	5	5	5	5	5	4
398	2	5	22	1	2	1	2	3	2	5	5	5	4	5	5	5	5	5	5	5	5	5	5	5	5	5	5	NA	NA	NA	NA	5	5	5	5	5	5
399	2	4	12	1	2	1	2	2	1	4	5	5	2	5	5	5	NA	5	5	5	4	4	4	5	5	5	4	NA	NA	NA	NA	4	4	4	4	4	4
400	2	5	4	1	8	1	2	3	2	5	5	5	4	5	4	5	NA	5	3	4	5	5	5	5	5	5	5	NA	NA	NA	NA	5	5	5	5	5	5
401	1	4	8	1	1	2	2	3	2	4	4	4	4	4	4	4	4	4	NA	4	4	4	3	NA	4	4	4	NA	NA	NA	NA	4	4	2	4	5	5
402	1	5	22	1	1	1	2	2	2	5	NA	NA	5	5	5	5	5	5	5	4	5	5	4	2	4	2	4	NA	NA	NA	NA	4	5	4	5	5	4
403	2	5	4	1	1	2	2	1	4	NA	NA	NA	NA	4	4	4	4	5	3	4	3	5	4	3	4	3	3	NA	NA	NA	NA	4	4	4	3	4	4
404	2	5	4	2	2	1	1	2	2	4	5	5	5	5	5	5	4	5	2	5	5	5	5	4	5	4	4	NA	NA	NA	NA	5	5	5	5	5	4
405	2	3	33	1	1	1	2	1	7	5	5	5	5	5	4	5	NA	5	5	5	5	5	5	5	5	5	5	NA	NA	NA	NA	5	5	5	5	5	5
406	1	5	4	1	2	1	2	3	2	4	NA	NA	5	2	4	4	NA	5	4	2	4	4	4	4	3	4	4	NA	NA	NA	NA	4	4	4	4	4	2
407	1	5	15	1	2	1	2	2	2	5	4	4	4	NA	4	4	4	4	NA	5	5	5	5	5	5	5	5	4	4	4	NA	4	4	NA	4	5	4
408	2	5	27	1	2	1	1	1	2	5	4	4	5	4	4	5	5	4	5	4	4	5	5	5	5	5	4	5	4	4	4	5	5	5	NA	5	5
409	2	3	33	1	2	1	2	3	2	5	5	5	4	5	5	5	NA	5	5	4	5	5	5	5	4	5	5	5	5	5	5	4	5	5	5	5	4
410	1	5	4	3	1	1	2	2	7	5	5	5	4	5	5	5	5	5	4	4	4	5	5	5	5	5	5	5	NA	NA	NA	4	3	2	4	4	3
411	2	2	7	3	3	2	2	1	2	5	5	5	4	4	4	4	5	5	5	5	5	5	5	5	5	5	5	5	5	5	4	5	5	4	5	5	5
412	1	1	22	1	6	1	1	2	1	5	NA	5	5	5	5	5	NA	5	5	4	4	5	5	5	5	5	5	NA	NA	NA	NA	5	5	4	2	5	4
413	2	5	31	1	2	1	1	1	1	4	NA	NA	4	4	4	5	NA	5	NA	4	4	5	NA	NA	4	4	NA	NA	NA	NA	NA	4	4	4	NA	5	4
414	1	5	33	1	1	2	1	2	2	5	5	5	5	5	4	5	NA	4	4	3	4	4	4	4	4	NA	4	NA	NA	NA	NA	4	4	4	4	4	3
415	1	5	16	1	2	1	2	3	2	5	5	5	5	5	2	5	NA	5	5	5	2	4	4	4	4	4	4	NA	NA	NA	NA	5	5	5	5	5	5
416	2	2	7	3	2	1	2	2	2	5	4	5	5	5	2	4	3	5	5	4	5	5	5	5	5	5	5	5	5	5	5	5	5	5	5	5	5
417	1	5	15	1	3	2	2	2	3	4	4	4	4	5	2	5	3	5	5	5	4	5	5	5	5	5	5	NA	NA	NA	NA	5	3	3	4	4	5
418	2	5	31	1	2	1	2	3	7	4	3	4	4	2	4	4	NA	4	2	2	4	4	3	3	4	4	4	NA	NA	NA	NA	3	4	4	4	2	2
419	2	5	15	1	2	2	2	2	2	4	5	4	4	4	4	5	NA	4	4	3	4	4	4	5	5	5	5	4	4	4	4	5	5	5	5	5	4
420	2	4	22	1	1	1	2	3	2	4	4	NA	1	1	5	5	5	5	5	2	4	4	5	5	5	5	5	4	4	4	4	4	4	1	5	4	3
421	2	2	28	1	2	1	2	1	2	5	5	5	4	5	5	5	5	5	4	4	5	5	5	5	5	5	5	5	5	5	5	5	5	5	5	5	5
422	1	3	22	1	6	1	2	1	2	5	4	4	3	5	5	4	NA	4	NA	4	5	4	5	5	NA	5	5	NA	NA	NA	NA	5	3	2	5	5	4
423	2	5	27	1	8	2	2	3	2	4	4	5	4	4	4	4	NA	4	4	4	4	4	4	4	4	4	5	4	4	4	5	5	5	5	4	5	4
424	2	5	4	1	1	1	2	3	1	3	3	4	2	3	4	4	4	3	4	2	3	4	4	4	4	4	2	NA	NA	NA	NA	1	4	4	4	2	3
425	2	3	31	1	1	1	2	1	2	5	5	5	5	5	5	5	NA	5	5	5	5	5	5	5	5	5	5	5	5	5	4	5	5	5	5	5	5
426	2	3	33	3	3	2	2	3	7	4	4	4	4	4	4	4	NA	4	4	3	4	5	5	4	4	4	4	4	4	4	4	3	4	4	4	4	4
427	1	5	4	3	1	1	2	3	2	5	5	5	3	4	5	5	5	5	4	3	5	5	5	5	5	5	5	NA	NA	NA	NA	5	4	3	5	5	4
428	1	5	33	1	8	1	2	3	1	5	4	5	3	4	2	5	5	5	4	4	4	5	5	3	5	5	3	NA	NA	NA	NA	5	5	5	5	5	5
429	1	3	22	1	1	1	2	3	2	4	4	4	4	5	5	5	NA	5	5	5	5	5	5	5	5	5	5	NA	NA	NA	NA	4	3	5	4	4	5
430	1	5	3	1	5	1	2	3	2	5	5	5	5	5	5	5	NA	5	NA	4	5	5	5	5	NA	5	5	NA	NA	NA	NA	5	5	5	5	5	4
431	2	5	7	1	2	1	2	1	3	3	4	4	4	4	4	NA	4	4	4	3	5	5	5	5	5	5	5	NA	NA	NA	NA	5	5	4	5	5	4
432	1	5	4	1	3	2	2	2	1	5	2	4	5	5	4	5	NA	5	5	5	5	5	5	5	5	5	5	NA	NA	NA	NA	5	5	5	4	5	5
433	2	5	3	1	3	2	2	2	2	3	3	3	3	3	4	4	NA	4	3	4	4	4	5	4	5	5	4	3	4	4	3	5	4	3	NA	4	3
434	1	5	7	1	1	1	2	1	2	5	5	5	5	5	5	5	5	5	5	5	5	5	5	5	5	5	5	NA	NA	NA	NA	5	5	5	5	5	5
435	2	5	22	1	2	2	2	2	2	5	5	4	4	5	NA	NA	4	4	NA	3	5	5	5	5	5	5	4	NA	NA	NA	NA	5	5	4	4	5	4
436	2	3	28	1	3	2	2	1	2	5	5	5	5	5	1	5	NA	5	5	5	5	5	5	5	5	5	5	3	3	3	4	5	5	5	5	5	5
437	1	5	15	1	1	1	2	3	2	5	5	5	5	5	5	5	5	4	5	5	5	5	5	5	5	5	5	NA	NA	NA	NA	4	5	4	4	5	5
438	2	5	7	2	2	2	2	3	2	5	5	5	5	4	5	5	NA	5	4	5	4	5	5	5	5	5	5	4	4	4	4	5	5	5	5	5	4
439	2	5	28	1	3	2	2	3	2	4	4	4	4	4	4	4	NA	4	4	5	5	4	5	4	5	4	4	4	4	4	3	3	4	4	4	4	3
440	1	5	4	1	3	2	2	3	4	5	4	5	4	4	5	4	4	5	2	4	4	5	5	5	4	4	4	5	4	5	4	4	3	4	4	4	1
441	2	5	21	2	2	1	2	3	3	NA	NA	NA	NA	4	1	4	NA	4	2	4	3	4	4	4	4	2	4	NA	NA	NA	NA	4	4	4	4	4	4
442	1	3	31	1	1	1	2	1	2	5	5	5	4	5	5	5	5	5	5	5	5	5	5	5	5	5	5	NA	NA	NA	NA	5	5	5	5	5	5
443	1	3	22	1	3	2	1	3	3	5	5	5	4	4	5	5	5	5	5	3	5	5	5	5	5	5	5	5	5	5	5	5	5	5	5	5	5
444	2	5	7	3	2	1	2	2	7	5	5	5	5	5	5	5	5	5	5	5	5	5	5	5	5	5	5	NA	NA	NA	NA	5	5	3	5	5	5
445	2	5	33	1	1	1	2	3	2	4	3	4	2	4	2	4	4	NA	NA	2	4	5	5	5	5	3	5	NA	NA	NA	NA	3	4	2	4	4	3
446	1	5	7	3	5	1	2	1	7	5	5	5	5	5	2	4	NA	NA	NA	3	4	5	5	5	5	5	5	NA	NA	NA	NA	4	4	4	4	4	4
447	1	5	31	1	1	1	2	3	4	3	4	3	2	2	3	4	NA	3	NA	3	3	4	4	4	4	4	4	4	4	4	4	4	4	2	3	4	2
448	1	5	34	1	8	1	2	2	2	4	4	4	4	4	4	4	NA	4	4	4	4	4	4	4	4	4	4	NA	NA	NA	NA	4	4	4	4	4	4
449	2	5	16	1	1	1	1	1	4	4	4	3	3	4	1	3	3	3	2	2	1	4	5	3	4	3	4	NA	NA	NA	NA	3	4	1	3	2	3
450	1	4	12	1	8	1	2	3	7	4	5	5	2	4	4	4	NA	3	4	2	5	4	3	3	4	2	5	NA	NA	NA	NA	1	5	2	5	3	2
451	2	5	3	1	2	2	2	2	4	4	4	5	2	2	5	5	NA	4	2	3	5	5	5	5	5	5	5	5	NA	5	4	5	5	2	NA	5	5
452	1	5	27	1	5	1	2	1	4	NA	NA	NA	NA	4	5	5	NA	5	NA	4	5	5	4	5	5	5	4	NA	NA	NA	NA	4	5	5	5	5	4
453	2	5	22	1	6	2	2	1	4	5	5	5	5	5	5	5	NA	5	5	5	5	5	5	NA	5	5	5	5	5	5	5	5	5	4	5	5	4
454	1	2	3	3	1	2	2	3	7	5	5	4	5	3	5	5	NA	5	5	4	4	5	5	5	5	4	4	4	5	5	4	5	5	4	5	4	4
455	2	5	27	1	3	2	2	3	2	4	4	4	4	4	4	4	4	4	4	4	4	4	4	4	4	4	4	4	4	4	4	4	4	4	4	4	4
456	2	5	31	1	2	2	2	3	2	4	5	4	3	5	5	5	NA	5	5	5	5	5	5	5	5	5	5	NA	NA	NA	NA	5	2	5	5	5	5
457	1	5	27	3	3	2	2	2	2	4	4	4	4	4	4	5	5	5	4	5	5	5	5	5	5	5	5	4	4	4	4	5	4	4	4	4	4
458	2	2	3	3	2	1	1	3	3	5	5	5	5	5	5	5	5	5	5	5	5	4	4	4	4	4	4	NA	NA	NA	NA	5	5	5	5	5	5
459	2	5	15	3	2	2	1	2	7	5	5	5	5	5	NA	NA	NA	NA	NA	5	5	4	5	5	5	5	5	NA	NA	NA	NA	5	5	4	3	4	4
460	2	5	15	2	2	2	2	3	2	5	5	5	5	5	5	5	NA	5	4	5	5	5	5	5	5	5	5	5	5	5	5	5	5	5	5	5	5
461	2	5	7	3	3	2	2	3	7	4	4	4	5	5	4	4	NA	4	4	5	5	4	4	5	5	4	4	NA	NA	NA	NA	5	5	4	3	5	5
462	1	5	31	1	2	1	2	3	2	5	5	5	5	5	5	5	NA	5	NA	5	5	5	5	5	5	5	5	5	5	5	5	5	5	5	5	5	5
463	1	5	3	1	3	2	2	3	2	5	5	5	5	5	5	5	5	5	5	5	5	5	5	5	5	5	5	NA	NA	NA	NA	5	5	5	5	5	5
464	1	3	3	2	5	1	1	2	4	5	5	5	4	5	5	5	5	5	4	3	4	5	5	5	4	4	5	4	4	4	3	5	5	5	5	4	2
465	1	5	34	1	3	2	2	2	4	4	4	5	5	4	5	5	4	4	5	2	5	5	4	5	5	5	4	NA	NA	NA	NA	3	5	2	5	4	3
466	1	1	13	1	3	2	2	2	4	5	5	4	4	4	4	4	4	4	4	4	4	4	4	4	4	4	4	4	4	4	5	3	4	4	4	NA	4
467	2	4	12	3	8	1	2	3	7	5	5	4	2	4	4	4	NA	4	NA	3	4	5	5	5	5	4	4	4	4	4	4	4	5	4	4	5	4
468	2	5	4	1	3	2	2	2	4	5	5	5	5	5	4	4	4	4	4	3	4	5	5	5	5	5	5	5	4	5	5	4	4	2	4	4	4
469	1	4	22	1	3	2	1	1	2	5	5	5	5	5	5	5	5	5	5	5	5	5	5	5	5	NA	5	5	NA	NA	NA	5	4	5	4	5	4
470	1	5	34	1	3	2	2	3	4	5	5	5	4	4	5	4	4	5	5	5	4	4	4	4	4	5	4	NA	NA	NA	NA	4	3	2	5	3	4
471	1	4	12	3	2	1	1	1	2	5	5	5	5	4	4	4	NA	4	4	4	4	5	5	5	5	5	5	NA	NA	NA	NA	5	5	5	5	5	5
472	1	3	22	2	3	2	1	3	2	5	5	5	5	5	5	5	NA	5	NA	5	2	5	5	5	NA	NA	5	5	5	5	5	5	5	5	5	5	5
473	2	3	3	2	2	1	1	1	2	4	4	5	5	4	4	4	NA	NA	NA	5	5	5	4	5	5	5	4	NA	NA	NA	NA	5	5	5	5	5	5
474	2	5	31	2	2	2	1	2	2	5	5	5	4	5	NA	5	NA	5	NA	5	5	5	5	NA	5	NA	5	NA	NA	NA	NA	5	5	5	5	5	5
475	2	4	12	2	2	1	2	3	2	5	5	5	5	5	5	5	NA	5	NA	5	5	5	5	5	5	5	5	5	NA	5	5	5	5	5	5	5	5
476	1	1	House hold	1	Ophtalmology	3	NA	NA	My primary care provider or specialist is at AUBMC	4	4	4	5	5	5	4	NA	5	NA	5	5	4	5	5	5	5	4	NA	NA	NA	NA	4	NA	5	5	5	5
477	1		Doesn't Work	2	Surgery	1	NA	NA	Conviniently located/ close to my residency	5	5	5	5	5	5	5	NA	4	5	5	5	4	4	5	5	5	5	NA	NA	NA	NA	5	5	4	4	5	5
478	2	5	Doesn't Work	1	Pediatrics	2	NA	NA	I trust AUBMC	5	5	5	5	5	2	5	NA	4	4	4	5	5	4	4	4	4	4	5	5	5	5	5	2	3	5	5	4
479	1	5	Construction	4	Surgery	2	NA	NA	My primary care provider or specialist is at AUBMC	4	4	4	4	4	NA	4	NA	4	NA	4	4	4	4	NA	4	4	4	5	NA	4	4	4	4	4	4	4	4
480	1	5	Research	1	Surgery	1	NA	NA	I trust AUBMC	5	5	5	5	4	NA	4	4	4	4	3	5	5	4	4	4	4	NA	4	5	5	5	5	5	4	2	5	4
481	2	5	Doesn't Work	1	Surgery	2	NA	NA	My primary care provider or specialist is at AUBMC	4	4	4	4	4	4	4	NA	4	2	3	4	4	4	4	4	4	4	NA	NA	NA	NA	4	3	3	4	4	4
482	2	5	Journalist	1	Family Medicine	1	NA	NA	I trust AUBMC	5	5	4	4	5	5	5	NA	5	5	5	5	5	5	5	5	5	5	5	5	5	4	5	5	4	5	5	5
483	2	4	Student	1	Surgery	1	NA	NA	I trust AUBMC	4	4	5	4	2	5	5	NA	5	5	4	5	5	5	5	5	5	5	NA	NA	NA	NA	5	5	5	5	5	4
484	1	4	Health care workers	3	Surgery	1	NA	NA	I trust AUBMC	4	5	5	4	4	4	NA	NA	4	3	4	4	4	2	4	3	2	2	5	5	4	4	2	4	2	4	3	2
485	2	5	Retired	1	Family Medicine	1	NA	NA	I trust AUBMC	4	4	4	4	NA	4	4	NA	4	NA	4	4	4	4	4	4	4	4	NA	NA	NA	NA	4	3	4	4	5	4
486	1	5	Doesn't Work	3	Family Medicine	1	NA	NA	3	5	5	5	5	5	NA	4	NA	5	5	5	5	5	5	5	5	5	5	4	5	5	5	5	5	5	5	5	5
487	2	5	Engineer	2	Surgery	1	NA	NA	I trust AUBMC	4	4	4	4	4	2	4	NA	4	NA	4	4	4	5	4	4	2	4	NA	NA	NA	NA	4	4	4	5	4	4
488	1	3	Doesn't Work	3	Internal Medicine	1	NA	NA	3	5	5	5	5	5	NA	NA	NA	NA	NA	5	5	5	5	5	5	NA	5	NA	NA	NA	NA	5	5	3	5	5	5
489	1	5	Doesn't Work	3	Surgery	1	NA	NA	I trust AUBMC	5	5	5	5	5	5	5	NA	5	5	5	5	5	5	5	5	5	5	5	5	5	5	5	5	5	5	5	5
490	1	5	Esthetician	3	Surgery	2	NA	NA	My primary care provider or specialist is at AUBMC	5	5	5	5	5	5	5	NA	5	5	5	5	5	5	5	5	5	5	5	5	5	5	5	5	5	5	5	5
491	2	2	Esthetician	1	Surgery	1	NA	NA	Conviniently located/ close to my residency	5	5	5	5	4	4	5	NA	4	4	4	4	NA	NA	NA	4	4	4	NA	NA	NA	NA	NA	5	5	5	5	5
492	2	5	Health care workers	1	Surgery	1	NA	NA	I trust AUBMC	5	5	5	4	3	4	5	NA	5	3	4	4	5	4	4	5	5	4	5	5	5	5	5	5	3	3	5	5
493	2	5	Health care workers	1	Surgery	2	NA	NA	I trust AUBMC	5	NA	5	5	5	4	5	NA	5	2	5	5	5	5	5	5	5	5	5	NA	5	5	5	5	4	5	5	5
494	1	4	Student	3	Surgery	1	NA	NA	Conviniently located/ close to my residency	5	5	5	4	5	5	5	5	5	NA	5	5	5	5	NA	5	5	4	5	5	5	5	4	4	4	4	5	4
495	1	5	Engineer	1	Surgery	1	NA	NA	I trust AUBMC	5	4	5	4	5	5	5	NA	5	5	5	5	5	5	5	5	5	5	4	4	4	4	5	5	5	5	4	5
496	1	5	Doesn't Work	1	Surgery	1	NA	NA	I trust AUBMC	5	5	5	5	5	5	5	NA	5	5	3	2	3	2	NA	5	5	5	5	5	5	5	5	5	5	NA	5	5
497	2	2	Laborers	1	Ophtalmology	1	NA	NA	I trust AUBMC	5	5	5	4	5	5	5	NA	5	5	3	5	5	5	5	5	5	5	5	5	5	5	5	5	5	5	5	3
498	1	3	Administrative workers	3	Pediatrics	2	NA	NA	My primary care provider or specialist is at AUBMC	4	3	4	4	4	4	4	NA	NA	4	4	4	4	4	NA	4	4	4	4	4	4	4	4	4	4	4	4	4
499	2	5	Laborers	2	Surgery	1	NA	NA	Conviniently located/ close to my residency	NA	NA	NA	NA	4	5	NA	NA	NA	NA	4	2	4	2	4	4	4	5	NA	NA	NA	NA	2	NA	4	4	4	NA
500	2	5	Doesn't Work	2	Pediatrics	2	NA	NA	My primary care provider or specialist is at AUBMC	5	5	5	5	4	5	5	NA	5	5	5	5	5	5	5	5	5	NA	NA	NA	NA	NA	5	5	4	5	5	5
501	1	2	Laborers	1	Pediatrics	2	NA	NA	I trust AUBMC	5	5	5	5	5	2	5	NA	5	NA	5	5	5	5	5	5	5	5	5	5	5	5	5	5	5	5	5	5
502	2	2	Service	1	Internal Medicine	1	NA	NA	I trust AUBMC	5	5	5	5	5	5	5	5	5	NA	4	5	5	5	NA	4	5	NA	NA	NA	NA	NA	5	5	5	5	5	5
503	2	5	Computer Science / IT	1	Surgery	1	NA	NA	I trust AUBMC	3	4	4	3	4	2	3	NA	4	3	4	4	5	4	5	5	4	4	1	NA	3	4	4	4	3	4	4	2
504	1	3	Retired	1	Surgery	1	NA	NA	My primary care provider or specialist is at AUBMC	5	5	5	5	5	4	5	NA	NA	2	4	4	5	5	5	5	5	5	NA	NA	NA	NA	5	4	4	4	5	3
505	1	5	Teaching	1	Surgery	1	NA	NA	I trust AUBMC	4	NA	4	2	5	5	2	4	4	4	2	4	5	5	5	5	5	5	NA	NA	NA	NA	5	3	3	4	4	5
506	2	4	Student	3	Surgery	1	NA	NA	Conviniently located/ close to my residency	5	4	4	4	4	4	4	NA	4	4	4	4	5	5	4	4	4	4	4	NA	4	4	5	5	2	4	4	4
507	1	5	Doesn't Work	1	Surgery	2	NA	NA	I trust AUBMC	5	5	5	5	3	NA	5	4	5	4	4	4	5	5	5	5	5	5	NA	NA	NA	NA	5	5	3	4	5	4
508	2	5	Health care workers	3	Surgery	1	NA	NA	3	4	3	4	4	5	4	4	NA	3	NA	2	4	4	4	4	4	4	4	4	5	4	4	4	5	4	4	4	3
509	1	5	Administrative workers	1	Pediatrics	2	NA	NA	Conviniently located/ close to my residency	5	5	5	5	5	2	5	NA	5	NA	5	2	5	5	NA	5	4	5	NA	NA	NA	NA	5	5	3	5	5	5
510	2	5	Health care workers	3	Surgery	2	NA	NA	3	5	5	5	5	5	NA	NA	NA	NA	NA	5	2	4	5	5	3	4	NA	NA	NA	NA	NA	4	4	4	4	5	4
511	1	5	Service	1	Family Medicine	1	NA	NA	I trust AUBMC	NA	NA	NA	5	5	5	5	NA	5	5	5	5	5	5	5	5	5	5	NA	NA	NA	NA	5	5	5	5	5	5
512	2	5	Laborers	1	Internal Medicine	1	NA	NA	3	5	5	5	5	5	5	5	4	5	4	5	5	5	5	4	5	5	5	NA	NA	NA	NA	5	5	5	5	5	5
513	2	5	Health care workers	3	Internal Medicine	1	NA	NA	3	NA	NA	NA	NA	4	NA	4	3	5	4	5	5	5	5	5	5	5	4	NA	NA	NA	NA	5	5	5	4	4	4
514	1	5	Management	1	Internal Medicine	1	NA	NA	I trust AUBMC	5	5	5	5	5	5	5	5	5	5	3	5	5	5	5	5	5	5	NA	NA	NA	NA	5	5	5	4	5	5
515	1	5	Health care workers	1	Surgery	1	NA	NA	I trust AUBMC	5	4	5	4	5	2	4	NA	4	NA	4	4	4	4	5	4	4	4	4	4	5	5	5	4	4	4	4	5
516	1	2	Retired	3	Internal Medicine	1	NA	NA	3	5	5	5	5	5	NA	NA	NA	NA	NA	5	5	5	4	5	3	5	4	NA	NA	NA	NA	5	5	4	5	4	5
517	2	3	Health care workers	3	Internal Medicine	2	NA	NA	3	5	5	5	5	5	5	5	NA	5	2	5	5	5	5	5	5	5	5	NA	NA	NA	NA	5	5	3	5	5	5
518	1	5	Finance	1	Internal Medicine	1	NA	NA	I trust AUBMC	4	4	5	5	5	4	5	NA	5	NA	4	5	5	5	5	5	5	5	NA	NA	NA	NA	5	4	4	5	5	5
519	1	2	Management	3	Internal Medicine	1	NA	NA	I trust the ED at AUBMC and the ED provider team	5	5	5	5	5	5	5	5	5	5	5	5	5	5	5	5	5	5	NA	NA	NA	NA	5	5	5	5	5	4
520	2	4	Student	3	Surgery	1	NA	NA	3	4	5	4	5	5	5	5	NA	5	NA	4	4	5	5	5	5	5	5	NA	NA	NA	NA	5	5	5	5	5	4
521	1	3	Retired	1	Surgery	1	NA	NA	I trust AUBMC	5	5	5	5	5	5	5	NA	5	5	5	5	5	5	5	5	5	5	NA	NA	NA	NA	5	5	5	5	5	5
522	1	3	Retired	1	Internal Medicine	1	NA	NA	Conviniently located/ close to my residency	5	5	5	5	5	NA	NA	NA	NA	NA	5	5	4	4	NA	4	NA	4	NA	NA	NA	NA	5	4	4	NA	5	5
523	2	4	Student	1	Pediatrics	2	NA	NA	I trust AUBMC	4	4	4	4	5	5	5	NA	4	2	3	4	5	5	4	4	4	4	5	5	5	5	4	5	5	5	5	2
524	2	3	Management	1	Pediatrics	2	NA	NA	I trust AUBMC	NA	NA	NA	NA	5	4	4	NA	4	4	4	4	4	5	5	5	5	5	NA	NA	NA	NA	5	5	4	5	5	5
525	1	5	Management	1	OBS/GYN	1	NA	NA	My primary care provider or specialist is at AUBMC	5	5	5	5	5	5	5	NA	5	NA	5	5	5	5	5	5	5	5	NA	NA	NA	NA	5	5	4	5	5	5
526	1	5	Health care workers	1	Internal Medicine	1	NA	NA	My primary care provider or specialist is at AUBMC	5	5	5	5	5	5	5	NA	5	5	5	5	5	5	5	5	5	5	NA	NA	NA	NA	5	5	5	5	5	5
527	1	3	Health care workers	3	Internal Medicine	1	NA	NA	3	5	5	5	5	5	5	5	5	5	5	5	5	5	5	5	5	5	5	NA	NA	NA	NA	5	5	5	5	5	5
528	2	5	Laborers	1	Surgery	1	NA	NA	I trust AUBMC	4	4	4	4	4	4	4	NA	NA	NA	4	NA	4	2	4	4	4	4	NA	NA	NA	NA	4	4	4	4	4	4
529	1	5	Doesn't Work	2	Internal Medicine	2	NA	NA	I trust AUBMC	4	4	4	4	4	4	4	NA	5	NA	4	5	5	5	4	5	5	5	4	NA	4	4	5	5	4	5	5	5
530	1	3	Doesn't Work	2	Family Medicine	2	NA	NA	Conviniently located/ close to my residency	4	4	2	5	5	5	5	NA	5	5	5	5	5	5	NA	5	5	5	5	5	4	5	5	5	5	5	1	5
531	2	5	Engineer	2	Surgery	1	NA	NA	3	5	5	1	2	5	4	4	NA	4	NA	4	4	4	4	4	3	4	2	4	4	4	4	2	4	5	4	1	1
532	1	4	Student	3	Internal Medicine	1	NA	NA	3	3	4	5	3	3	4	4	3	5	2	3	4	4	4	2	5	4	4	NA	NA	NA	NA	4	4	3	3	4	4
533	1	4	Student	1	Internal Medicine	1	NA	NA	3	4	4	2	4	5	5	5	NA	5	5	5	5	5	5	5	5	4	5	NA	NA	NA	NA	4	5	5	NA	4	4
534	2	4	Student	3	Internal Medicine	1	NA	NA	3	5	5	4	5	5	3	5	NA	5	NA	4	5	5	5	NA	4	4	4	NA	NA	NA	NA	5	5	5	5	5	4
535	2	3	Retired	2	Internal Medicine	1	NA	NA	My primary care provider or specialist is at AUBMC	4	5	4	4	5	5	4	NA	4	4	5	5	5	5	4	4	NA	4	NA	NA	NA	NA	5	4	4	4	5	4
536	1	3	Retired	1	Internal Medicine	1	NA	NA	I trust AUBMC	5	5	5	5	5	5	5	5	5	5	4	5	5	5	4	5	5	5	NA	NA	NA	NA	4	4	5	4	5	4
537	2	5	Health care workers	3	Internal Medicine	1	NA	NA	I trust AUBMC	4	4	5	5	5	4	4	5	4	4	5	4	4	3	4	5	5	5	4	4	4	4	5	5	4	4	5	5
538	2	5	Teaching	3	Surgery	2	NA	NA	I trust AUBMC	5	5	5	5	5	5	5	5	5	5	4	5	5	5	5	5	5	5	5	5	5	5	5	5	5	5	5	5
539	1	5	Communication	1	Surgery	2	NA	NA	I trust AUBMC	5	5	5	5	5	5	5	NA	5	5	5	5	5	5	5	5	5	5	5	NA	5	5	5	5	3	5	5	5
540	1	5	Management	1	Internal Medicine	1	NA	NA	I trust AUBMC	5	5	5	5	5	5	5	5	5	5	5	5	5	5	5	5	5	5	5	NA	NA	NA	NA	5	5	5	5	5
541	2	5	Doesn't Work	1	Internal Medicine	2	NA	NA	I trust AUBMC	5	4	4	4	4	4	4	NA	4	4	5	4	5	4	4	4	4	4	NA	NA	NA	NA	4	4	4	4	4	5
542	2	5	Engineer	1	Internal Medicine	1	NA	NA	Conviniently located/ close to my residency	4	4	4	4	5	4	4	NA	4	4	3	4	5	5	4	5	4	4	NA	NA	NA	NA	4	4	4	4	4	4
543	2	5	Engineer	2	Internal Medicine	1	NA	NA	I trust AUBMC	4	5	4	5	5	2	4	NA	4	5	2	4	NA	NA	4	5	NA	5	5	5	5	5	4	5	1	1	4	4
544	2	2	Doesn't Work	1	Pediatrics	2	NA	NA	I trust the ED at AUBMC and the ED provider team	4	2	4	4	5	2	4	NA	4	NA	5	2	4	4	4	4	NA	4	NA	NA	NA	NA	5	5	4	4	4	4
545	1	2	Laborers	3	Ophtalmology	1	NA	NA	I trust the ED at AUBMC and the ED provider team	5	5	5	4	5	4	4	NA	4	4	4	5	5	5	5	5	5	4	NA	NA	NA	NA	4	4	5	4	5	4
546	1	5	Doesn't Work	1	Surgery	1	NA	NA	My primary care provider or specialist is at AUBMC	5	5	5	5	4	5	5	NA	3	3	4	5	5	4	5	5	NA	5	5	5	5	5	4	4	4	5	3	4
547	1	3	Doesn't Work	1	Internal Medicine	1	NA	NA	My primary care provider or specialist is at AUBMC	4	4	4	4	3	4	4	NA	4	4	2	5	5	5	4	4	NA	4	NA	NA	NA	NA	3	NA	3	NA	3	2
548	2	4	Student	1	Surgery	1	NA	NA	I trust AUBMC	4	5	4	4	4	5	NA	5	4	5	5	5	4	4	4	4	NA	4	NA	5	5	4	4	5	5	4	5	4
549	1	3	Doesn't Work	2	Surgery	2	NA	NA	I trust AUBMC	4	4	4	4	4	5	NA	4	4	4	4	4	4	4	4	4	4	4	4	4	4	NA	4	4	4	4	4	3
550	2	3	Laborers	1	Ophtalmology	1	NA	NA	Conviniently located/ close to my residency	4	4	4	4	4	4	4	NA	4	NA	4	5	4	NA	4	4	4	5	NA	NA	NA	NA	4	4	4	3	4	2
551	1	5	Teaching	1	Internal Medicine	1	NA	NA	I trust the ED at AUBMC and the ED provider team	4	3	4	4	5	5	5	NA	5	3	3	5	5	5	5	5	5	4	NA	NA	NA	NA	5	5	5	5	5	3
552	2	5	Teaching	1	Surgery	1	NA	NA	I trust AUBMC	5	5	5	5	5	5	5	5	5	5	5	5	5	5	5	5	5	5	NA	NA	NA	NA	5	5	5	4	5	5
553	1	6	Administrative workers	1	Internal Medicine	1	NA	NA	I trust AUBMC	4	5	5	5	3	NA	NA	NA	NA	NA	3	4	4	4	4	4	4	4	NA	NA	NA	NA	4	4	4	4	4	3
554	1	5	Production	1	Internal Medicine	1	NA	NA	I trust AUBMC	4	4	4	5	5	2	4	NA	3	3	4	2	5	4	3	3	4	2	4	NA	4	4	4	5	5	4	5	5
555	1	4	Doesn't Work	2	Psychiatry	1	NA	NA	I trust AUBMC	4	3	4	4	4	4	4	5	4	NA	4	4	5	5	5	5	5	5	NA	NA	NA	NA	4	4	4	4	4	4
556	2	5	Teaching	2	Otolaryngology	2	NA	NA	I trust AUBMC	4	4	5	5	5	5	5	NA	5	NA	2	5	5	5	5	5	5	5	5	5	5	5	5	5	5	5	5	5
557	2	5	Engineer	1	Ophtalmology	1	NA	NA	I trust AUBMC	5	5	5	5	5	5	5	NA	5	5	5	5	5	5	5	5	5	5	5	5	5	5	5	5	5	5	5	5
558	1	4	Health care workers	3	Pediatrics	2	NA	NA	3	5	5	5	5	NA	4	4	NA	4	NA	5	4	5	4	4	4	NA	5	4	NA	4	5	3	4	5	5	5	4
559	1	5	Health care workers	3	Internal Medicine	1	NA	NA	3	5	5	5	5	5	5	5	5	5	5	5	5	5	5	5	5	5	5	NA	NA	NA	NA	5	5	4	2	5	5
560	2	5	Teaching	1	Pediatrics	2	NA	NA	I trust AUBMC	5	5	5	5	5	5	5	5	4	5	5	5	5	3	3	4	4	5	5	5	5	5	4	5	5	5	5	5
561	1	3	Doesn't Work	2	Internal Medicine	2	NA	NA	I trust AUBMC	5	5	5	5	5	2	5	5	5	5	5	5	5	5	5	5	5	5	5	NA	5	5	5	5	5	5	5	5
562	1	3	Retired	2	Internal Medicine	2	NA	NA	I trust the ED at AUBMC and the ED provider team	5	5	5	5	5	5	5	NA	5	5	5	5	5	5	5	5	NA	5	5	5	5	5	5	5	5	5	5	5
563	2	4	Student	1	Internal Medicine	1	NA	NA	I trust AUBMC	4	4	4	5	4	4	4	NA	4	3	3	4	4	4	4	4	NA	4	NA	NA	NA	NA	4	5	4	4	5	4
564	1	5	Doesn't Work	1	Internal Medicine	1	NA	NA	My primary care provider or specialist is at AUBMC	5	5	5	5	5	5	5	NA	4	4	5	5	5	4	4	4	4	4	NA	NA	NA	NA	4	4	4	4	4	4
565	2	5	Teaching	3	Surgery	1	NA	NA	3	5	5	5	5	5	4	5	NA	5	NA	4	4	5	5	NA	5	5	4	5	NA	4	4	5	4	4	4	4	5
566	1	3	Health care workers	3	Surgery	1	NA	NA	I trust AUBMC	5	5	5	5	5	5	5	5	5	5	5	5	5	5	5	5	5	5	5	5	5	5	5	5	5	5	5	5
567	2	2	Jewellery	1	Internal Medicine	1	NA	NA	I trust AUBMC	4	4	4	4	4	4	4	NA	4	4	4	5	5	5	5	5	5	5	NA	NA	NA	NA	4	5	5	5	5	5
568	1	5	Doesn't Work	1	Pediatrics	2	NA	NA	I trust AUBMC	5	5	5	5	5	5	5	NA	5	5	5	5	5	5	5	5	5	5	NA	NA	NA	NA	5	5	3	5	5	5
569	1	3	Health care workers	3	Ophtalmology	2	NA	NA	3	5	4	5	5	5	5	5	NA	5	NA	4	5	5	4	NA	5	NA	5	NA	NA	NA	NA	4	5	5	5	5	4
570	1	5	Management	1	Internal Medicine	1	NA	NA	My primary care provider or specialist is at AUBMC	5	NA	NA	3	4	4	5	NA	4	2	4	5	5	5	5	5	5	5	NA	NA	NA	NA	5	5	4	4	5	4
571	1	5	Doesn't Work	1	Surgery	2	NA	NA	I trust AUBMC	5	5	5	5	5	5	5	NA	5	5	5	5	5	5	5	5	5	5	NA	NA	NA	NA	5	5	5	5	5	5
572	2	5	Retired	1	Internal Medicine	1	NA	NA	My primary care provider or specialist is at AUBMC	NA	NA	NA	NA	4	4	5	4	4	4	4	4	4	4	5	5	5	4	NA	NA	NA	NA	4	4	4	5	3	3
573	1	5	Laborers	1	OBS/GYN	1	NA	NA	I trust AUBMC	5	5	5	5	5	5	5	4	5	4	5	5	5	4	5	5	5	4	NA	NA	NA	NA	5	3	4	5	5	5
574	1	5	Teaching	3	Surgery	1	NA	NA	I trust AUBMC	4	4	4	5	5	5	NA	4	4	5	5	5	5	5	5	5	5	NA	NA	NA	NA	NA	5	5	5	5	5	5
575	2	5	Laborers	1	Family Medicine	1	NA	NA	I trust AUBMC	3	4	4	4	4	4	4	NA	4	2	4	5	5	3	4	NA	5	NA	NA	NA	NA	NA	5	4	4	5	5	3
576	2	5	Retired	1	Otolaryngology	1	NA	NA	I trust AUBMC	5	5	5	5	5	5	5	NA	NA	NA	5	5	5	5	NA	5	5	5	5	NA	5	5	5	5	5	5	5	5
577	1	5	Law	1	Internal Medicine	1	NA	NA	I trust AUBMC	5	NA	NA	NA	5	2	5	4	5	5	5	5	5	5	5	5	5	5	NA	NA	NA	NA	5	5	5	NA	5	5
578	1	2	Doesn't Work	1	Internal Medicine	1	NA	NA	My primary care provider or specialist is at AUBMC	5	5	5	5	5	5	5	NA	5	5	5	5	5	5	5	5	5	5	NA	NA	NA	NA	5	5	5	5	5	5
579	1	5	Management	1	Internal Medicine	1	NA	NA	I trust AUBMC	4	4	5	5	4	5	4	5	4	4	5	5	5	5	5	5	5	5	NA	NA	NA	NA	5	4	5	5	5	4
580	1	5	Accounting	3	Internal Medicine	1	NA	NA	3	NA	NA	NA	NA	5	5	5	NA	5	5	5	5	5	5	5	5	NA	5	NA	NA	NA	NA	5	5	4	5	5	5
581	2	4	Student	3	Surgery	2	NA	NA	I trust AUBMC	5	NA	NA	NA	5	5	5	NA	5	5	5	5	5	4	5	5	5	5	NA	NA	NA	NA	5	5	5	5	4	5
582	2	5	Journalist	1	Surgery	2	NA	NA	I trust AUBMC	4	4	4	4	4	4	4	NA	4	NA	4	4	4	4	4	4	4	4	NA	NA	NA	NA	4	4	4	4	4	4
583	2	5	Management	1	Internal Medicine	1	NA	NA	I trust AUBMC	5	2	4	4	4	2	4	NA	2	2	4	4	4	4	2	3	4	4	NA	NA	NA	NA	4	4	3	NA	3	4
584	2	5	Doesn't Work	1	Pediatrics	2	NA	NA	I trust the ED at AUBMC and the ED provider team	4	4	4	4	4	5	5	NA	5	NA	4	4	4	4	4	4	4	3	NA	NA	NA	NA	4	5	2	4	4	4
585	1	5	Engineer	1	Pediatrics	2	NA	NA	My primary care provider or specialist is at AUBMC	4	4	4	5	5	5	5	NA	3	2	4	5	5	5	NA	5	5	5	4	2	4	4	5	3	5	5	5	5
586	2	3	Health care workers	3	Internal Medicine	1	NA	NA	3	5	5	5	5	5	5	5	5	5	5	5	5	5	5	5	5	5	5	NA	NA	NA	NA	5	5	5	5	5	5
587	1	4	Student	2	Surgery	1	NA	NA	Conviniently located/ close to my residency	4	4	5	5	5	5	5	NA	5	NA	5	5	5	5	5	5	5	4	NA	NA	NA	NA	5	5	4	5	5	5
588	2	4	Student	3	Internal Medicine	1	NA	NA	3	4	4	5	3	4	5	5	5	5	3	4	5	5	5	5	5	5	5	NA	NA	NA	NA	5	5	3	4	5	4
589	2	2	Health care workers	3	Internal Medicine	1	NA	NA	3	5	5	5	5	5	5	5	5	5	5	5	5	5	5	5	5	5	5	NA	NA	NA	NA	5	4	5	5	5	5
590	2	5	Management	1	Surgery	1	NA	NA	Conviniently located/ close to my residency	4	4	4	1	3	4	4	4	4	2	NA	4	4	4	4	4	4	4	4	NA	4	2	3	4	2	4	5	5
591	1	5	Engineer	4	Internal Medicine	2	NA	NA	I trust AUBMC	4	4	4	4	4	4	4	4	4	4	3	4	4	4	4	4	4	4	4	4	4	4	4	4	4	4	5	4
592	2	3	Management	1	Internal Medicine	2	NA	NA	3	4	4	5	4	5	4	5	NA	5	5	5	5	5	5	5	5	5	5	NA	NA	NA	NA	5	5	5	5	5	5
593	1	3	Doesn't Work	1	Internal Medicine	1	NA	NA	I trust AUBMC	4	4	4	4	4	2	4	NA	NA	NA	4	1	5	2	NA	4	NA	4	NA	NA	NA	NA	4	4	4	4	5	4
594	1	3	Doesn't Work	1	Internal Medicine	1	NA	NA	I trust AUBMC	5	5	5	5	5	5	5	NA	4	4	4	4	4	4	4	4	4	4	NA	NA	NA	NA	4	5	4	NA	5	4
595	1	5	Management	1	Surgery	2	NA	NA	My primary care provider or specialist is at AUBMC	4	4	4	4	4	5	5	NA	4	4	4	4	4	5	5	5	5	5	NA	NA	NA	NA	5	5	5	5	5	5
596	1	5	Management	1	Pediatrics	1	NA	NA	I trust AUBMC	5	5	5	5	5	5	5	5	5	3	4	4	4	4	3	3	4	4	NA	NA	NA	NA	4	4	4	4	5	4
597	1	5	Health care workers	1	Surgery	2	NA	NA	My primary care provider or specialist is at AUBMC	NA	NA	NA	NA	5	5	5	NA	5	4	5	5	5	5	NA	5	5	NA	4	NA	NA	NA	5	5	5	5	5	5
598	2	5	Management	3	Pediatrics	2	NA	NA	My primary care provider or specialist is at AUBMC	5	5	5	5	4	5	5	5	5	4	4	5	5	4	5	5	5	5	NA	NA	NA	NA	5	5	4	5	5	4
599	1	5	Communication	1	Pediatrics	2	NA	NA	I trust AUBMC	3	5	4	4	5	5	5	5	5	4	5	5	5	5	5	4	5	4	NA	NA	NA	NA	5	4	3	5	5	5
600	1	3	Doesn't Work	1	Surgery	1	NA	NA	I trust AUBMC	5	5	5	5	5	5	5	NA	5	5	5	5	5	5	5	5	5	5	5	5	5	5	5	5	5	5	5	5
601	2	5	Laborers	1	Pediatrics	2	NA	NA	Conviniently located/ close to my residency	4	NA	4	4	4	4	4	4	4	3	4	4	4	4	4	4	4	4	4	4	4	4	4	3	4	4	4	4
602	2	2	Health care workers	3	Pediatrics	2	NA	NA	I trust AUBMC	5	5	5	5	5	5	5	NA	5	5	5	5	4	5	5	5	5	5	NA	NA	NA	NA	5	5	5	5	5	5
603	1	5	Laborers	1	Pediatrics	2	NA	NA	My primary care provider or specialist is at AUBMC	4	5	4	5	5	5	5	NA	5	5	5	5	5	5	5	5	5	5	3	4	4	4	5	5	5	5	5	5
604	1	5	Health care workers	3	Pediatrics	2	NA	NA	I trust AUBMC	4	4	3	2	NA	2	4	3	4	1	4	2	4	1	4	2	4	NA	2	NA	4	2	1	4	4	4	2	2
605	1	3	Health care workers	3	Pediatrics	2	NA	NA	3	4	4	4	2	4	4	4	NA	4	4	4	4	5	5	4	4	4	3	NA	NA	NA	NA	4	4	2	4	4	2
606	1	3	Marketing	1	Surgery	2	NA	NA	I trust AUBMC	4	5	5	5	5	5	5	NA	4	5	3	4	4	4	5	5	5	5	5	5	5	5	5	5	4	5	5	4
607	2	5	Teaching	3	Surgery	1	NA	NA	I had previous experience in the ED that was 4	5	4	5	4	5	5	5	NA	4	NA	4	5	5	5	5	5	5	4	NA	NA	NA	4	5	4	4	4	5	5
608	1	3	Student	3	Internal Medicine	1	NA	NA	3	5	5	5	5	5	5	5	5	5	4	5	5	5	5	5	5	5	5	5	5	5	5	5	5	5	5	3	5
609	2	4	Doesn't Work	1	Internal Medicine	2	NA	NA	My primary care provider or specialist is at AUBMC	5	4	5	4	4	4	4	3	5	4	4	3	3	4	4	4	4	3	4	4	4	5	4	2	4	3	4	4
610	1	6	House hold	1	Internal Medicine	1	NA	NA	I trust AUBMC	NA	NA	NA	4	5	NA	5	5	4	4	5	5	5	5	4	5	4	5	NA	NA	NA	5	4	4	3	4	5	5
611	1	5	Military	2	Internal Medicine	2	NA	NA	I trust AUBMC	5	4	5	2	4	4	5	NA	4	3	3	5	4	5	5	5	5	4	4	4	4	5	4	4	4	5	5	2
612	2	5	Law	2	Internal Medicine	2	NA	NA	I trust AUBMC	5	5	5	3	5	5	5	4	4	5	5	4	5	5	5	5	5	5	4	4	4	5	5	5	5	5	5	5
613	2	4	House hold	1	Internal Medicine	2	NA	NA	I trust AUBMC	5	NA	5	5	5	5	5	NA	5	4	5	4	5	4	4	4	4	4	4	4	4	5	4	4	4	4	5	4
614	2	4	Management	1	Surgery	1	NA	NA	I had previous experience in the ED that was 4	5	5	5	3	4	2	4	NA	5	4	5	4	5	5	5	5	5	5	5	5	5	5	5	4	5	4	5	5
615	2	5	Engineer	1	Internal Medicine	1	NA	NA	I trust AUBMC	5	5	5	5	5	4	5	5	5	5	5	5	5	5	5	5	5	5	5	5	5	5	5	5	5	3	5	5
616	1	4	Management	1	Internal Medicine	2	NA	NA	I trust AUBMC	5	5	5	5	5	3	4	NA	5	4	4	5	3	4	4	4	4	5	NA	NA	NA	5	5	5	5	5	5	4
617	2	4	Marketing	1	Surgery	1	NA	NA	I trust AUBMC	5	5	4	4	4	4	5	NA	4	4	4	4	4	4	4	4	4	4	NA	NA	NA	3	4	4	4	4	5	4
618	1	5	Health care workers	1	Internal Medicine	2	NA	NA	I trust AUBMC	4	5	4	3	4	NA	5	1	3	4	3	4	4	5	5	5	5	4	4	4	4	3	5	4	4	4	4	4
619	2	4	trade	1	Surgery	1	NA	NA	I trust AUBMC	5	4	5	5	5	4	4	NA	NA	NA	5	5	5	5	5	4	5	5	5	5	5	5	5	5	5	5	5	5
620	1	5	Finance	1	OBS/GYN	1	NA	NA	My primary care provider or specialist is at AUBMC	NA	NA	NA	4	4	4	4	4	4	4	4	4	5	5	3	3	3	3	NA	NA	NA	5	4	2	4	3	4	4
621	1	4	Marketing	1	Internal Medicine	1	NA	NA	I trust AUBMC	NA	NA	NA	5	5	5	5	2	5	5	4	5	5	5	4	5	5	5	NA	NA	NA	5	5	5	5	5	5	5
622	2	5	Engineer	1	Internal Medicine	1	NA	NA	I trust AUBMC	NA	NA	NA	5	5	2	5	5	5	3	5	5	5	5	5	5	5	5	NA	NA	NA	5	5	4	4	5	5	5
623	2	2	Military	2	Internal Medicine	2	NA	NA	I trust AUBMC	5	5	5	5	5	5	5	NA	5	5	5	5	5	5	5	5	5	5	5	5	5	5	5	5	5	5	5	4
624	1	3	Doesn't Work	1	Surgery	1	NA	NA	I trust AUBMC	NA	NA	NA	5	4	NA	5	NA	4	4	5	4	5	5	5	5	5	5	NA	NA	NA	4	5	5	5	5	5	5
625	2	3	Student	1	Surgery	1	NA	NA	I had previous experience in the ED that was 4	4	4	4	3	4	4	4	NA	4	4	2	4	4	3	4	4	5	5	5	5	5	5	3	4	5	5	5	3
626	2	5	Computer Science / IT	1	Surgery	1	NA	NA	I trust AUBMC	4	5	4	5	5	4	3	5	4	3	4	5	5	5	5	5	4	4	NA	NA	NA	4	5	5	4	5	5	5
627	1	4	Doesn't Work	1	Internal Medicine	2	NA	NA	I trust AUBMC	4	4	4	4	4	4	4	4	4	4	4	4	4	4	4	4	4	4	4	4	4	4	4	4	4	4	4	4
628	1	3	Doesn't Work	1	Internal Medicine	1	NA	NA	I trust AUBMC	NA	NA	NA	5	5	5	5	4	4	4	5	5	5	5	5	5	5	5	NA	NA	NA	4	5	5	5	5	5	5
629	1	3	Doesn't Work	1	Internal Medicine	2	NA	NA	I trust AUBMC	4	3	5	5	5	5	5	NA	5	5	5	5	5	5	5	5	5	5	5	5	5	5	4	5	5	5	4	4
630	2	5	Engineer	1	Internal Medicine	1	NA	NA	I trust AUBMC	5	5	5	5	5	5	5	5	5	5	5	5	5	5	5	5	5	5	5	5	5	5	5	4	5	4	5	5
631	1	5	Doesn't Work	2	Pediatrics	2	NA	NA	I trust the ED at AUBMC and the ED provider team	3	4	3	4	5	5	5	NA	5	5	5	5	5	5	5	5	4	5	5	5	4	4	5	5	5	4	5	4
632	1	4	Doesn't Work	2	Internal Medicine	1	NA	NA	Conviniently located/ close to my residency	NA	NA	NA	4	4	5	3	NA	4	4	5	5	5	4	4	4	4	3	NA	NA	NA	4	4	4	4	4	4	4
633	2	4	Computer Science / IT	1	Internal Medicine	1	NA	NA	My primary care provider or specialist is at AUBMC	5	5	5	4	4	4	5	5	5	5	5	5	5	5	5	5	4	3	NA	NA	NA	5	5	5	5	4	5	5
634	2	5	Finance	1	Internal Medicine	1	NA	NA	I trust AUBMC	NA	NA	NA	5	4	2	4	4	4	4	4	3	3	4	4	4	4	4	NA	NA	NA	4	4	4	3	3	4	4
635	2	6	Doesn't Work	1	Family Medicine	2	NA	NA	My primary care provider or specialist is at AUBMC	5	5	5	4	5	2	5	NA	4	3	3	5	4	4	4	4	5	4	5	5	5	5	4	4	4	4	5	2
636	2	5	Engineer	1	Internal Medicine	1	NA	NA	Conviniently located/ close to my residency	5	5	5	5	5	4	5	NA	5	4	5	4	5	4	5	NA	4	5	4	4	4	4	5	5	5	5	5	4
637	1	4	House hold	1	Internal Medicine	1	NA	NA	I trust AUBMC	5	5	5	5	5	4	5	5	5	4	5	4	4	4	4	4	5	5	NA	NA	NA	4	5	5	4	4	5	4
638	1	2	House hold	1	Internal Medicine	1	NA	NA	I trust AUBMC	NA	NA	NA	3	5	5	5	4	5	5	5	5	5	4	5	5	4	5	NA	NA	NA	3	5	5	4	5	5	5
639	2	4	trade	1	Internal Medicine	1	NA	NA	I trust AUBMC	4	4	4	4	4	4	4	NA	4	5	4	4	5	5	5	5	4	4	4	4	4	4	4	4	4	4	5	4
640	2	4	Marketing	1	Surgery	1	NA	NA	I had previous experience in the ED that was 4	4	4	5	4	5	4	4	NA	4	3	4	5	5	5	4	4	5	5	3	4	4	5	4	4	5	5	5	5
641	1	4	Finance	1	Internal Medicine	1	NA	NA	I had previous experience in the ED that was 4	5	5	5	5	5	4	5	NA	4	NA	4	4	4	3	3	4	4	5	NA	NA	NA	5	4	5	3	3	5	4
642	2	4	Engineer	2	Internal Medicine	1	NA	NA	I trust the ED at AUBMC and the ED provider team	4	4	4	4	4	2	4	4	4	4	4	4	5	5	4	4	4	4	4	2	4	4	5	4	4	4	4	4
643	1	4	Management	1	Internal Medicine	1	NA	NA	I trust AUBMC	5	NA	5	5	4	4	5	5	5	5	5	5	5	5	5	5	5	5	4	4	4	4	5	5	5	5	5	5
644	1	4	Engineer	1	Family Medicine	1	NA	NA	I trust AUBMC	5	5	5	4	4	5	5	5	5	5	5	5	5	4	4	5	5	5	NA	NA	NA	5	5	5	4	5	5	5
645	2	2	Marketing	1	Internal Medicine	1	NA	NA	My primary care provider or specialist is at AUBMC	5	4	5	5	5	5	5	5	4	5	5	4	5	5	5	4	5	5	5	5	5	5	5	5	4	5	5	5
646	1	2	House hold	1	Internal Medicine	1	NA	NA	I trust AUBMC	4	4	4	5	5	4	4	NA	4	2	4	4	4	3	3	3	2	3	4	4	4	4	2	4	4	4	2	3
647	1	5	Teaching	1	Surgery	1	NA	NA	My primary care provider or specialist is at AUBMC	5	5	5	4	5	5	5	4	4	4	4	5	5	5	5	5	4	4	5	5	5	5	5	4	3	4	5	5
648	2	1	Esthetician	1	Surgery	2	NA	NA	I trust AUBMC	5	5	5	5	5	5	5	NA	NA	NA	5	5	5	5	5	5	5	5	5	5	5	5	5	5	5	5	5	5
649	1	3	Student	3	Surgery	1	NA	NA	Conviniently located/ close to my residency	NA	NA	NA	4	4	5	5	NA	5	2	4	5	5	5	5	5	4	NA	NA	NA	NA	5	5	5	5	5	5	5
650	1	4	Teaching	1	Surgery	1	NA	NA	I trust the ED at AUBMC and the ED provider team	NA	NA	NA	5	5	5	5	NA	5	4	5	5	5	5	5	5	5	5	NA	NA	NA	5	4	4	4	3	5	2
651	2	4	Engineer	1	Internal Medicine	1	NA	NA	Conviniently located/ close to my residency	5	5	5	4	5	5	5	5	5	4	5	4	5	5	5	5	5	5	4	4	4	4	4	5	4	4	5	4
652	1	4	Teaching	2	Internal Medicine	1	NA	NA	My primary care provider or specialist is at AUBMC	4	4	4	4	4	4	4	NA	4	4	4	4	5	5	5	5	4	4	4	4	4	4	4	4	4	4	4	3
653	2	4	Computer Science / IT	1	Family Medicine	1	NA	NA	I trust AUBMC	5	5	5	5	5	5	5	5	5	4	5	5	4	4	4	4	5	3	5	5	5	5	5	5	5	5	5	5
654	1	3	Student	3	Surgery	1	NA	NA	I trust AUBMC	4	4	4	3	3	4	4	4	4	4	3	4	5	5	4	4	3	3	NA	NA	NA	NA	4	4	4	4	4	4
655	1	4	Management	1	Pediatrics	2	NA	NA	I trust AUBMC	5	5	4	3	5	4	4	NA	5	2	4	3	4	4	5	5	4	4	NA	NA	NA	5	5	2	2	4	3	4
656	2	4	Marketing	1	Pediatrics	2	NA	NA	I trust AUBMC	4	4	4	4	5	5	5	5	5	4	3	5	5	5	5	5	4	5	5	4	4	4	5	5	5	5	5	4
657	1	4	Management	1	Pediatrics	2	NA	NA	My primary care provider or specialist is at AUBMC	5	2	5	5	5	5	5	NA	5	NA	4	5	5	5	5	5	5	4	4	4	4	5	5	5	4	5	5	4
658	1	4	Doesn't Work	2	Pediatrics	2	NA	NA	My primary care provider or specialist is at AUBMC	3	3	3	4	4	3	4	5	4	4	4	4	5	5	5	5	5	4	3	4	4	4	5	5	5	5	4	4
659	2	4	Management	1	Pediatrics	2	NA	NA	My primary care provider or specialist is at AUBMC	5	5	5	5	5	5	5	NA	5	NA	5	5	5	5	5	5	5	5	5	5	5	5	5	5	5	5	5	5
660	1	4	Marketing	1	Surgery	2	NA	NA	I trust AUBMC	4	4	4	4	5	4	5	NA	NA	4	4	5	5	5	5	4	4	4	4	4	4	4	5	5	3	4	4	4
661	1	4	Doesn't Work	1	Internal Medicine	1	NA	NA	Conviniently located/ close to my residency	5	5	5	5	5	5	5	4	5	5	5	5	5	5	4	4	5	5	NA	NA	NA	5	5	5	5	5	5	5
662	1	4	Finance	1	Surgery	1	NA	NA	I had previous experience in the ED that was 4	NA	NA	NA	2	5	4	4	4	4	3	4	4	4	4	4	5	4	4	NA	NA	NA	5	3	4	3	4	5	3
663	2	3	trade	1	Surgery	1	NA	NA	I trust AUBMC	5	5	5	5	5	5	5	5	5	4	5	5	5	5	5	5	5	5	5	5	5	3	5	5	5	5	5	5
664	2	5	Law	1	Surgery	1	NA	NA	I trust AUBMC	5	5	5	4	5	5	5	NA	5	5	5	5	5	5	5	5	5	5	5	5	5	5	5	5	5	5	5	5
665	2	4	Administrative workers	2	Surgery	1	NA	NA	I trust AUBMC	5	5	5	5	4	5	5	5	5	NA	4	5	5	5	5	5	5	5	4	5	5	5	5	5	5	5	5	5
666	2	3	Student	3	Surgery	1	NA	NA	I trust AUBMC	5	5	5	3	3	4	4	NA	4	4	5	5	5	5	5	5	5	5	5	5	5	5	5	5	5	5	5	4
667	1	2	House hold	1	Surgery	1	NA	NA	I trust AUBMC	4	5	5	5	5	5	5	NA	4	4	5	5	5	5	5	5	5	5	5	NA	NA	NA	5	5	5	5	5	5
668	1	4	Management	2	Surgery	2	NA	NA	I trust AUBMC	5	5	5	4	4	4	5	5	5	4	3	5	5	5	5	5	5	5	5	5	5	5	5	5	4	5	5	4
669	2	3	Student	1	Surgery	1	NA	NA	I trust the ED at AUBMC and the ED provider team	5	5	5	5	4	5	5	NA	5	5	2	5	5	5	5	5	5	5	5	5	5	5	4	5	5	5	5	5
670	2	4	Marketing	1	Internal Medicine	1	NA	NA	I had previous experience in the ED that was 4	5	5	5	5	NA	3	4	5	5	2	4	3	5	3	4	4	3	3	NA	NA	NA	5	4	4	5	3	3	4
671	2	3	House hold	1	Surgery	2	NA	NA	I trust AUBMC	5	5	5	5	5	5	5	NA	5	5	5	5	5	5	5	5	5	5	5	5	5	5	5	5	5	5	5	5
672	2	3	Student	1	Surgery	1	NA	NA	I trust AUBMC	NA	NA	NA	5	5	4	5	NA	5	5	5	5	5	5	5	5	5	5	NA	NA	NA	NA	5	5	4	5	5	3
673	2	4	Doesn't Work	1	Internal Medicine	2	NA	NA	I trust AUBMC	5	5	5	5	5	5	5	5	5	5	5	5	5	5	5	5	5	5	5	5	5	5	5	5	5	5	5	5
674	2	4	Health care workers	1	Internal Medicine	1	NA	NA	I trust AUBMC	NA	NA	NA	4	5	5	5	4	5	4	2	4	5	5	4	4	4	4	NA	NA	NA	4	4	4	4	5	4	2
675	2	2	House hold	1	Pediatrics	2	NA	NA	I had previous experience in the ED that was 4	5	5	5	3	4	3	3	NA	4	3	3	3	3	3	3	3	3	3	4	4	4	3	4	5	3	3	3	3
676	1	4	Journalist	1	Surgery	1	NA	NA	Conviniently located/ close to my residency	5	5	5	4	5	4	5	NA	5	5	5	4	5	5	5	5	5	5	5	5	5	5	5	5	5	4	5	4
677	1	2	Administrative workers	1	Pediatrics	2	NA	NA	I trust AUBMC	NA	NA	NA	4	5	5	3	NA	4	3	4	5	5	5	5	5	5	5	NA	NA	NA	NA	4	5	5	5	5	5
678	2	2	Transport	1	Internal Medicine	1	NA	NA	I trust AUBMC	5	5	5	5	5	5	5	NA	5	NA	5	5	5	5	NA	5	5	5	5	5	NA	5	5	5	5	5	5	5
679	2	2	trade	1	Internal Medicine	1	NA	NA	My primary care provider or specialist is at AUBMC	4	5	5	5	5	5	5	NA	4	5	5	5	5	5	5	5	5	4	NA	NA	NA	5	5	5	5	4	5	5
680	1	5	Management	1	Internal Medicine	1	NA	NA	Recommendations of trusted personal sources	NA	NA	NA	4	4	2	4	NA	4	4	3	2	5	4	4	4	4	4	NA	NA	NA	4	4	4	3	4	4	4
681	2	4	Health care workers	1	Internal Medicine	2	NA	NA	I trust the ED at AUBMC and the ED provider team	5	5	5	5	4	3	NA	3	3	NA	5	5	5	5	5	5	5	5	4	4	4	4	5	5	5	4	5	5
682	1	4	Management	1	Pediatrics	2	NA	NA	I trust AUBMC	4	4	4	4	3	3	4	NA	5	4	4	4	2	4	4	4	3	3	5	5	5	3	4	4	4	2	4	4
683	2	3	Management	1	Pediatrics	2	NA	NA	I trust AUBMC	5	5	5	5	5	5	5	NA	5	5	5	5	5	5	5	5	5	NA	5	5	5	5	5	5	5	5	5	5
684	1	4	Administrative workers	1	Surgery	1	NA	NA	I had previous experience in the ED that was 4	4	4	4	4	4	NA	4	NA	5	4	4	5	5	5	5	5	5	5	5	5	5	4	4	4	4	4	4	4
685	2	4	House hold	2	Surgery	2	NA	NA	I trust AUBMC	5	5	5	4	4	5	5	NA	5	5	5	5	5	5	5	5	4	5	4	4	5	5	5	4	5	5	3	5
686	1	4	Management	1	Pediatrics	2	NA	NA	My primary care provider or specialist is at AUBMC	5	5	5	5	5	5	5	NA	5	1	5	5	5	5	5	5	5	5	5	4	4	5	1	4	5	5	1	1
687	2	5	Health care workers	1	Surgery	1	NA	NA	I trust AUBMC	NA	NA	NA	5	5	5	5	5	5	5	5	5	5	5	5	5	5	5	NA	NA	NA	NA	5	5	5	5	5	5
688	1	4	Administrative workers	2	Surgery	1	NA	NA	I trust AUBMC	5	5	5	5	5	5	5	NA	5	5	5	5	5	5	5	5	5	5	5	5	5	5	5	5	5	5	5	5
689	1	4	Teaching	1	Surgery	1	NA	NA	My primary care provider or specialist is at AUBMC	5	5	5	4	4	5	5	NA	4	5	4	5	5	5	5	5	5	4	5	5	5	5	5	5	5	5	5	5
690	1	4	Law	1	Surgery	1	NA	NA	I trust AUBMC	5	5	5	5	5	5	5	NA	5	5	5	5	5	5	5	5	5	5	5	5	5	5	5	5	5	5	5	5
691	1	1	House hold	1	Internal Medicine	1	NA	NA	I trust AUBMC	NA	NA	NA	5	5	5	5	5	5	NA	5	5	5	5	5	5	5	5	5	NA	NA	NA	5	5	5	5	5	5
692	2	2	House hold	3	Pediatrics	2	NA	NA	3	5	5	5	5	5	3	4	4	4	4	4	4	5	5	5	5	5	4	NA	NA	NA	5	5	5	5	5	4	4
693	2	4	House hold	1	Pediatrics	2	NA	NA	I had previous experience in the ED that was 4	NA	NA	NA	4	5	3	5	NA	5	4	3	3	5	4	5	5	5	4	NA	NA	NA	4	5	5	4	5	5	3
694	1	4	Teaching	1	Pediatrics	2	NA	NA	My primary care provider or specialist is at AUBMC	5	5	5	4	5	5	5	NA	5	5	5	4	5	5	5	5	5	5	5	5	5	5	5	5	5	5	5	5
695	2	4	Management	1	Internal Medicine	2	NA	NA	I trust AUBMC	5	5	5	5	5	5	5	5	5	5	5	5	5	5	5	5	5	5	5	5	5	5	5	5	5	5	5	5
696	2	2	Military	1	Surgery	1	NA	NA	I trust AUBMC	NA	NA	NA	5	5	5	5	NA	5	4	5	5	5	5	5	5	5	5	NA	NA	NA	5	5	5	5	5	5	4
697	2	4	Retired	1	Internal Medicine	1	NA	NA	I trust AUBMC	4	5	5	4	3	5	5	5	5	5	5	5	5	5	5	5	5	5	NA	NA	NA	4	5	5	5	5	5	3
698	1	4	Health care workers	3	Ophtalmology	1	NA	NA	I trust the ED at AUBMC and the ED provider team	4	5	5	5	4	4	5	NA	4	NA	4	5	5	4	5	4	4	4	NA	NA	NA	5	5	5	5	5	5	4
699	1	5	Teaching	2	Pediatrics	2	NA	NA	I trust AUBMC	4	4	4	4	5	5	4	NA	4	4	4	5	4	3	4	4	4	3	NA	NA	NA	4	4	4	4	3	5	5
700	1	5	Management	1	Internal Medicine	1	NA	NA	I trust AUBMC	5	5	5	5	5	4	5	1	4	4	5	4	5	5	5	5	5	5	NA	NA	NA	5	5	3	5	5	5	4
701	1	3	Computer Science / IT	1	Surgery	2	NA	NA	I trust the ED at AUBMC and the ED provider team	5	5	5	5	5	5	5	NA	5	5	5	5	5	5	5	5	5	5	5	5	5	5	5	5	5	5	5	5
702	2	3	Management	2	Surgery	1	NA	NA	I trust AUBMC	5	5	5	4	5	5	5	NA	5	5	5	5	5	5	5	5	5	5	NA	NA	NA	5	5	5	4	5	5	5
703	1	4	Student	3	Surgery	1	NA	NA	3	NA	NA	NA	5	4	5	5	NA	5	5	4	5	5	5	5	5	5	5	NA	NA	NA	5	5	5	5	5	5	4
704	2	4	Administrative workers	1	Surgery	1	NA	NA	My primary care provider or specialist is at AUBMC	NA	NA	NA	4	4	4	4	NA	4	5	4	4	4	4	4	4	4	5	NA	NA	NA	4	4	4	4	4	3	4
705	2	4	Management	1	Ophtalmology	1	NA	NA	Conviniently located/ close to my residency	5	5	5	5	5	5	5	NA	5	5	5	5	5	5	5	5	5	5	5	5	5	5	5	5	5	5	5	5
